# Supplementary material for: Diet, Immunity, and Microbiota Interactions: An Integrative Analysis of the Intestine Transcriptional Response and Microbiota Modulation in Gilthead Seabream (Sparus aurata) Fed an Essential Oils-Based Functional Diet
Source: Front Immunol. 2021 Mar 4;12:625297. doi: 10.3389/fimmu.2021.625297 (PMC7969985; doi:10.3389/fimmu.2021.625297)
Supplement: Supplementary file 1 [file Data_Sheet_1.xlsx]

## Sheet: Ms Info
Title of the manuscript:	Diet, immunity and microbiota interactions: An integrative analysis of the intestine transcriptional response and microbiota modulation in gilthead seabream (Sparus aurata) fed an essential oils-based functional diet
Author list:	Joana P. Firmino, Eva Vallejos-Vidal, Mª Carmen Balebona, Yuliaxis Ramayo-Caldas, Ricardo Salomón, Isabel Cerezo, Lluis Tort, Alicia Estevez, Miguel Angel Moriñigo, Felipe E. Reyes-López, Enric Gisbert

## Sheet: Supp. Table 1
Supplementary Table 1 – Summary of the differentially expressed genes (DEGs) obtained from the microarray-based transcriptomic analysis of the mid-anterior intestine of juvenile gilthead seabream fed the garlic, carvacrol and thymol essential oils (EOs) supplemented diet. Table lists the DEGs descriptions and their acronyms, gene modulation (up/downregulated), Fold Change (FC) and P-value.
Gene name	Gene Acronym	Gene modulation	FC	P-value
Fatty Acid Binding Protein 6	fabp6	up	2.65918	0.0444729
Unknown gene	n/a	up	2.18423	0.0487734
Carbonic Anhydrase 2	ca2	up	2.08936	0.0460219
Unknown gene	n/a	up	2.0763	0.0238292
Unknown gene	n/a	up	1.93644	0.00244949
Unknown gene	n/a	up	1.84006	0.00195548
Serine Protease 3	prss3	up	1.82372	0.00182074
TBC1 Domain Family Member 32	tbc1d32	up	1.80897	0.00232521
Unknown gene	n/a	up	1.79453	0.0196301
Guanylate Binding Protein 4	gbp4	up	1.74951	0.00902905
Tribbles Pseudokinase 1	trib1	up	1.74024	0.010755
Mannosyl-Oligosaccharide Glucosidase	mogs	up	1.73985	0.00183988
Zinc Finger Containing Ubiquitin Peptidase 1	zufsp	up	1.73823	0.0406318
SUMO Specific Peptidase 1	senp1	up	1.69908	0.0220079
Unknown gene	n/a	up	1.69794	0.0283866
Unknown gene	n/a	up	1.69415	0.0188827
Ureidoimidazoline (2-Oxo-4-Hydroxy-4-Carboxy-5-) Decarboxylase	urad	up	1.68262	0.0015201
Unknown gene	n/a	up	1.67376	0.0192599
RAB5A, Member RAS Oncogene Family	rab5a	up	1.66763	0.0231062
Carbamoyl-Phosphate Synthetase 2, Aspartate Transcarbamylase, And Dihydroorotase	cad	up	1.66562	0.00168042
Nucleoporin 210	nup210	up	1.65487	0.031901
PAX3 And PAX7 Binding Protein 1	paxbp1	up	1.65046	0.0259796
Unknown gene	n/a	up	1.64252	0.00314103
Unknown gene	n/a	up	1.63662	0.0155264
Unknown gene	n/a	up	1.63149	0.0402202
Unknown gene	n/a	up	1.62783	0.0243303
UFM1 Specific Peptidase 2	ufsp2	up	1.62102	0.0122748
Unknown gene	n/a	up	1.61512	0.00292759
Unknown gene	n/a	up	1.60412	0.0366997
Unknown gene	n/a	up	1.59773	0.0217908
Unknown gene	n/a	up	1.59464	0.00298833
Unknown gene	n/a	up	1.59399	0.00677155
Unknown gene	n/a	up	1.5831	0.0446484
Unknown gene	n/a	up	1.58052	0.00453023
Unknown gene	n/a	up	1.58041	0.0228123
Unknown gene	n/a	up	1.57974	0.00686365
Tenascin C	tnc	up	1.57748	0.0174482
Homer Scaffold Protein 2	homer2	up	1.57361	0.0496329
Unknown gene	n/a	up	1.57044	0.00405159
Glycine C-Acetyltransferase	gcat	up	1.56644	0.0172076
Unknown gene	n/a	up	1.56524	0.00204288
Unknown gene	n/a	up	1.56484	0.0075257
Unknown gene	n/a	up	1.5614	0.0200552
Leukocyte Elastase Inhibitor	serpinb1	up	1.56077	0.0237062
Unknown gene	n/a	up	1.55868	0.00381165
Unknown gene	n/a	up	1.55416	0.0391978
Unknown gene	n/a	up	1.55352	0.00356513
Unknown gene	n/a	up	1.54807	0.0441341
Eukaryotic Translation Initiation Factor 4E	eif4e	up	1.54291	0.00160139
Inter-Alpha-Trypsin Inhibitor Heavy Chain 3	itih3	up	1.52993	0.0255447
Unknown gene	n/a	up	1.51756	0.0388703
Adenosine Deaminase	ada	up	1.51748	0.0247786
Von Willebrand Factor A Domain Containing 1	vwa1	up	1.5174	0.029398
Unknown gene	n/a	up	1.51649	0.0369114
Phospholipase A2 Group IVB	pla2g4b	up	1.51337	0.0421996
Unknown gene	n/a	up	1.51262	0.00203426
Unknown gene	n/a	up	1.51042	0.00144398
Unknown gene	n/a	up	1.50743	0.000800904
Unknown gene	n/a	up	1.50071	0.00706822
Eva-1 Homolog B	eva1b	up	1.50035	0.0361856
Unknown gene	n/a	up	1.50023	0.0375254
Unknown gene	n/a	up	1.49407	0.0305213
Unknown gene	n/a	up	1.49127	0.00273728
Proteasome 20S Subunit Alpha 6	psma6	up	1.49116	0.0140671
NEDD4 E3 Ubiquitin Protein Ligase	nedd4	up	1.49097	0.016602
Ubiquitin Specific Peptidase 10	usp10	up	1.48974	0.025865
Mediator Complex Subunit 14	med14	up	1.48598	0.0472055
Unknown gene	n/a	up	1.4824	0.00312924
Diaphanous Related Formin 2	diaph2	up	1.48126	0.025989
Unknown gene	n/a	up	1.47768	0.0286371
Phosphatidylinositol-3,4,5-Trisphosphate Dependent Rac Exchange Factor 1	prex1	up	1.47756	0.0181403
Unknown gene	n/a	up	1.47361	0.00237123
Unknown gene	n/a	up	1.47265	0.0241218
Unknown gene	n/a	up	1.47214	0.0202384
N-Alpha-Acetyltransferase 50, NatE Catalytic Subunit	naa50	up	1.47121	0.0480612
RNA Guanylyltransferase And 5'-Phosphatase	rngtt	up	1.46721	0.0451001
Autophagy Related 10	atg10	up	1.46473	0.0396913
Cyclin D2	ccnd2	up	1.46202	0.0076119
Unknown gene	n/a	up	1.46059	0.036118
RAB10, Member RAS Oncogene Family	rab10	up	1.45637	0.0297925
Glutathione S-Transferase Theta 2 (Gene/Pseudogene)	gstt2b	up	1.45562	0.0179041
Lysyl Oxidase Like 2	loxl2	up	1.45548	0.00971946
Unknown gene	n/a	up	1.45471	0.018286
Mitochondrial Ribosomal Protein S33	mrps33	up	1.45079	0.0325757
Unknown gene	n/a	up	1.45038	0.0173699
Unknown gene	n/a	up	1.45028	0.0114744
CREB/ATF BZIP Transcription Factor	crebzf	up	1.44968	0.0280595
Unknown gene	n/a	up	1.44441	0.0338741
ADP Ribosylation Factor Like GTPase 6 Interacting Protein 4	arl6ip4	up	1.44408	0.00632472
Nardilysin Convertase	nrd1	up	1.44263	0.00317936
Heparan Sulfate 2-O-Sulfotransferase 1	hs2st1	up	1.44016	0.0208684
Unknown gene	n/a	up	1.43965	0.0280551
Syntaxin 4	stx4	up	1.43941	0.0225809
Unknown gene	n/a	up	1.43896	0.0481054
Unknown gene	n/a	up	1.43819	0.0372325
Unknown gene	n/a	up	1.43395	0.0110814
Dynein Cytoplasmic 1 Intermediate Chain 2	dync1i2	up	1.43045	0.0131318
Unknown gene	n/a	up	1.43002	0.0206368
Unknown gene	n/a	up	1.42962	0.00225509
Unknown gene	n/a	up	1.4292	0.00294163
Unknown gene	n/a	up	1.42871	0.00031625
Lamin B2	lmnb2	up	1.42707	0.0464551
Unknown gene	n/a	up	1.42435	0.0458516
Unknown gene	n/a	up	1.42003	0.00085824
Unknown gene	n/a	up	1.41932	0.0402066
Unknown gene	n/a	up	1.41854	0.00509152
Fas Associated Via Death Domain	fadd	up	1.41741	0.0241273
Protein Disulfide Isomerase Family A Member 4	pdia4	up	1.41721	0.032309
Unknown gene	n/a	up	1.4144	0.0486714
Peptide Deformylase, Mitochondrial	pdf	up	1.41396	0.0104923
Unknown gene	n/a	up	1.41339	0.00226336
Unknown gene	n/a	up	1.41294	0.0133807
Proteasome 26S Subunit, ATPase 3	psmc3	up	1.41284	0.040259
Unknown gene	n/a	up	1.41246	0.0270791
Unknown gene	n/a	up	1.40993	0.0474249
Growth Factor, Augmenter Of Liver Regeneration	gfer	up	1.40678	0.000524146
BCL2 Like 12	bcl2l12	up	1.40476	0.0151549
Unknown gene	n/a	up	1.40348	0.0115508
Unknown gene	n/a	up	1.40294	0.0419316
Zinc Finger Protein 207	znf207	up	1.40026	0.0121022
Unknown gene	n/a	up	1.39863	0.0338632
Unknown gene	n/a	up	1.39779	0.0152973
Unknown gene	n/a	up	1.39659	0.0229676
CDK5 Regulatory Subunit Associated Protein 1	cdk5rap1	up	1.39623	0.0169682
Unknown gene	n/a	up	1.39472	0.0180116
Unknown gene	n/a	up	1.39439	0.0418171
UBX Domain Protein 4	ubxn4	up	1.39282	0.00958614
Unknown gene	n/a	up	1.3928	0.0150839
Unknown gene	n/a	up	1.39246	0.013761
Unknown gene	n/a	up	1.39237	0.00803189
Unknown gene	n/a	up	1.39148	0.0455574
Unknown gene	n/a	up	1.39137	0.0275046
NIN1 (RPN12) Binding Protein 1 Homolog	nob1	up	1.39032	0.00405496
Zinc Finger Protein 572	znf572	up	1.38919	0.0193058
Unknown gene	n/a	up	1.38882	0.0182659
Unknown gene	n/a	up	1.38874	0.0332632
Unknown gene	n/a	up	1.3854	0.0157787
Myosin IXA	myo9a	up	1.3829	0.0282486
Unknown gene	n/a	up	1.38188	0.0120463
Unknown gene	n/a	up	1.37985	0.00531483
Unknown gene	n/a	up	1.37949	0.0194163
Mitogen-Activated Protein Kinase Kinase 1	map2k1	up	1.37943	0.00420582
Unknown gene	n/a	up	1.37925	0.026718
Serum Amyloid A Like 1	saal1	up	1.37633	0.0201897
Unknown gene	n/a	up	1.37605	0.034398
Pseudouridine Synthase 7	pus7	up	1.37586	0.0370889
Unknown gene	n/a	up	1.37555	0.0182249
Unknown gene	n/a	up	1.3751	0.0185516
Unknown gene	n/a	up	1.37472	0.0129092
Aldehyde Dehydrogenase 18 Family Member A1	aldh18a1	up	1.37469	0.0157799
F-Box And Leucine Rich Repeat Protein 3	fbxl3	up	1.37461	0.000982468
Unknown gene	n/a	up	1.37425	0.0394418
Unknown gene	n/a	up	1.37383	0.0359532
Unknown gene	n/a	up	1.37368	0.0317846
THAP Domain Containing 6	thap6	up	1.37308	0.0394866
Leucine Rich Repeat Containing 57	lrrc57	up	1.37301	0.00489157
Poly(A) Binding Protein Nuclear 1	pabpn1	up	1.36844	0.00846406
General Transcription Factor IIH Subunit 4	gtf2h4	up	1.36702	0.0178862
Adaptor Related Protein Complex 1 Subunit Mu 1	ap1m1	up	1.36629	0.0163808
Cysteine Rich Protein 2	crip2	up	1.36408	0.0178961
Rho GTPase Activating Protein 1	arhgap1	up	1.36338	0.0480126
Unknown gene	n/a	up	1.36295	0.0288336
Unknown gene	n/a	up	1.36197	0.0305392
Calumenin	calu	up	1.36013	0.00815805
Unknown gene	n/a	up	1.36013	0.00675511
Ubiquitin Specific Peptidase 48	usp48	up	1.35935	0.036251
Unknown gene	n/a	up	1.35935	0.024231
Unknown gene	n/a	up	1.35931	0.0370209
Myosin Phosphatase Rho Interacting Protein	mprip	up	1.3579	0.0299997
Dynamin 1 Like	dnm1l	up	1.35776	0.0145782
Transmembrane 9 Superfamily Member 1	ensg00000100926	up	1.35622	0.0459673
Cystatin B	cstb	up	1.35603	0.0337469
Telomerase Reverse Transcriptase	tert	up	1.35391	0.00947253
BolA Family Member 3	bola3	up	1.35313	0.0408773
Unknown gene	n/a	up	1.35296	0.0408784
Membrane Palmitoylated Protein 6	mpp6	up	1.35181	0.0320325
TGF-Beta Activated Kinase 1 (MAP3K7) Binding Protein 2	tab2	up	1.35089	0.0153171
Unknown gene	n/a	up	1.3497	0.0241555
RNA Exonuclease 2	rexo2	up	1.34921	0.0127481
Unknown gene	n/a	up	1.34912	0.00474472
G1 To S Phase Transition 2	gspt2	up	1.34803	0.00370957
Unknown gene	n/a	up	1.34777	0.0492575
Unknown gene	n/a	up	1.34641	0.00677766
Histidyl-TRNA Synthetase 1	hars	up	1.34617	0.0147275
Unknown gene	n/a	up	1.34502	0.0315272
CDK5 Regulatory Subunit Associated Protein 3	cdk5rap3	up	1.34084	0.01419
Unknown gene	n/a	up	1.34079	0.0183912
DEAH-Box Helicase 15	dhx15	up	1.3402	0.00250249
Unknown gene	n/a	up	1.33879	0.00140609
Unknown gene	n/a	up	1.33678	0.000342476
Unknown gene	n/a	up	1.33639	0.00635235
Unknown gene	n/a	up	1.33488	0.00610534
Hexose-6-Phosphate Dehydrogenase/Glucose 1-Dehydrogenase	h6pd	up	1.33286	0.0420504
Histidine Triad Nucleotide Binding Protein 1	hint1	up	1.3321	0.0147456
Unknown gene	n/a	up	1.3321	0.0378477
Unknown gene	n/a	up	1.33198	0.0402905
Transmembrane 9 Superfamily Member 2	tm9sf2	up	1.33148	0.039849
Unknown gene	n/a	up	1.33142	0.0186392
Tubulin Alpha 1a	tuba1a	up	1.33119	0.00828656
TRNA Nucleotidyl Transferase 1	trnt1	up	1.33115	0.0252667
Centrosomal Protein 19	cep19	up	1.33035	0.0343099
Methyltransferase Like 18	mettl18	up	1.32985	0.00197111
Unknown gene	n/a	up	1.32925	0.0427825
Unknown gene	n/a	up	1.32867	0.0157276
Pentatricopeptide Repeat Domain 3	ptcd3	up	1.32785	0.0458486
Unknown gene	n/a	up	1.32494	0.0431229
Unknown gene	n/a	up	1.32487	0.00172708
Queuine TRNA-Ribosyltransferase Catalytic Subunit 1	qtrt1	up	1.32438	0.026442
Unknown gene	n/a	up	1.32397	0.0115759
Unknown gene	n/a	up	1.32321	0.0329316
Leucine Rich Pentatricopeptide Repeat Containing	lrpprc	up	1.32315	0.0371482
ATP Binding Cassette Subfamily B Member 1	abcb1	up	1.323	0.0013886
Coiled-Coil Domain Containing 124	ccdc124	up	1.3215	0.0370473
Unknown gene	n/a	up	1.32098	0.0431818
Unknown gene	n/a	up	1.31645	0.022453
Zinc Finger E-Box Binding Homeobox 2	zeb2	up	1.3148	0.00313763
Unknown gene	n/a	up	1.31459	0.0206237
Unknown gene	n/a	up	1.31423	0.00302776
Unknown gene	n/a	up	1.31295	0.0497797
Cellular Communication Network Factor 1	ccna2	up	1.31139	0.00564914
Unknown gene	n/a	up	1.311	0.0415441
Unknown gene	n/a	up	1.30954	0.0156236
Unknown gene	n/a	up	1.30936	0.0303687
Mediator Complex Subunit 18	med18	up	1.30917	0.0113443
Unknown gene	n/a	up	1.30864	0.000947573
Unknown gene	n/a	up	1.30745	0.00760107
NLR Family Pyrin Domain Containing 12	nlrp12	up	1.30627	0.0474131
Unknown gene	n/a	up	1.3061	0.0476981
Unknown gene	n/a	up	1.30478	0.00744054
Unknown gene	n/a	up	1.3039	0.0454283
Unknown gene	n/a	up	1.30329	0.00262799
Tetratricopeptide Repeat Domain 1	ttc1	up	1.30306	0.000205533
Unknown gene	n/a	up	1.30304	0.0420214
Unknown gene	n/a	up	1.3016	0.0198378
Unknown gene	n/a	up	1.30073	0.0242788
Unknown gene	n/a	up	1.2998	0.024905
DNA Topoisomerase III Beta	top3b	up	1.29831	0.0234216
DEAH-Box Helicase 36	dhx36	up	1.29654	0.00211478
Mitochondrial Ribosomal Protein L43 precursor	mrpl43	up	1.296	0.0103651
Unknown gene	n/a	up	1.29576	0.0194159
Unknown gene	n/a	up	1.29557	0.0249969
Unknown gene	n/a	up	1.29507	0.0389923
Unknown gene	n/a	up	1.29479	0.00497935
Unknown gene	n/a	up	1.29461	0.015124
Unknown gene	n/a	up	1.29342	0.0267303
Unknown gene	n/a	up	1.2931	0.0460964
Unknown gene	n/a	up	1.28973	0.000504319
Proteasome 20S Subunit Alpha 4	psma4	up	1.28878	0.0267029
Unknown gene	n/a	up	1.28821	0.0405193
Unknown gene	n/a	up	1.2874	0.0269867
ABI Family Member 3 Binding Protein	abi3bp	up	1.28641	0.0423169
Unknown gene	n/a	up	1.28595	0.0433545
Unknown gene	n/a	up	1.28399	0.0222592
Cytochrome P450 Family 2 Subfamily J Member 2	cyp2j2	up	1.28385	0.0453417
Heterogeneous Nuclear Ribonucleoprotein U	hnrnpu	up	1.2838	0.0123707
Vitamin K Epoxide Reductase Complex Subunit 1	vkorc1	up	1.28378	0.047345
Growth Hormone 2	gh2	up	1.28333	0.0324571
CD9 Molecule	cd9	up	1.28261	0.0329575
Unknown gene	n/a	up	1.28154	0.0275886
Unknown gene	n/a	up	1.2807	0.0343727
Unknown gene	n/a	up	1.28038	0.013097
Cellular Communication Network Factor 4	wisp1	up	1.2798	0.0399081
CD81 Molecule	cd81	up	1.27886	0.0176388
Microtubule Affinity Regulating Kinase 3	mark3	up	1.27733	0.0373895
Unknown gene	n/a	up	1.27494	0.00579904
Unknown gene	n/a	up	1.27409	0.0197485
Unknown gene	n/a	up	1.27379	0.0299506
DEAD-Box Helicase 19B	ddx19b	up	1.27288	0.0331491
Eukaryotic Translation Initiation Factor 4E Family Member 2	eif4e2	up	1.27235	0.0117169
Papilin, Proteoglycan Like Sulfated Glycoprotein	papln	up	1.27195	0.0133356
N-Terminal Xaa-Pro-Lys N-Methyltransferase 1	ntmt1	up	1.27096	0.0416478
O-Linked N-Acetylglucosamine (GlcNAc) Transferase	ogt	up	1.27086	0.00852769
ATPase Na+/K+ Transporting Subunit Alpha 1	atp1a1	up	1.27076	0.0221072
Symplekin	sympk	up	1.26959	0.0149817
Unknown gene	n/a	up	1.26918	0.0241491
Unknown gene	n/a	up	1.26831	0.0199338
Myoferlin	myof	up	1.26821	0.0495078
Bystin Like	bysl	up	1.26773	0.00641448
Unknown gene	n/a	up	1.26605	0.0117794
NOP53 Ribosome Biogenesis Factor	gltscr2	up	1.26324	0.0343062
DnaJ Heat Shock Protein Family (Hsp40) Member C12	dnajc12	up	1.26282	0.0181969
Threonyl-TRNA Synthetase 1	tars	up	1.26266	0.00671452
Unknown gene	n/a	up	1.26247	0.0248276
Sodium Channel Modifier 1	scnm1	up	1.26076	0.00226022
Rap Guanine Nucleotide Exchange Factor 3	rapgef3	up	1.2592	0.000516984
Unknown gene	n/a	up	1.25913	0.0462949
Unknown gene	n/a	up	1.25884	0.0395344
Unknown gene	n/a	up	1.25827	0.0127068
NRAS Proto-Oncogene, GTPase	nras	up	1.25692	0.0101052
OTU Deubiquitinase 3	otud3	up	1.25633	0.0354784
Zinc Finger Protein 74	znf74	up	1.25556	0.0381879
Catenin Beta 1	ctnnb1	up	1.25451	0.0456308
Unknown gene	n/a	up	1.25422	0.01107
Tigger Transposable Element Derived 1	tigd1	up	1.25418	0.0458522
Dystonin	dst	up	1.25342	0.0153457
Unknown gene	n/a	up	1.25112	0.0468407
Golgin A7	golga7	up	1.25021	0.0210602
Unknown gene	n/a	up	1.24887	0.0197231
Unknown gene	n/a	up	1.24842	0.0491389
Mitochondrial TRNA Translation Optimization 1	mto1	up	1.24833	0.00187389
Short Coiled-Coil Protein	scoc	up	1.24756	0.0342842
Unknown gene	n/a	up	1.24753	0.000813368
Serine And Arginine Rich Splicing Factor 7	srsf7	up	1.24686	0.0162755
Unknown gene	n/a	up	1.24532	0.0101069
Exosome Component 9	exosc9	up	1.24067	0.00312616
Unknown gene	n/a	up	1.24036	0.0137251
Unknown gene	n/a	up	1.24018	0.0161548
DnaJ Heat Shock Protein Family (Hsp40) Member B6	dnajb6	up	1.23953	0.015209
Unknown gene	n/a	up	1.23826	0.038405
RAB1A, Member RAS Oncogene Family	rab1a	up	1.23795	0.0254529
Unknown gene	n/a	up	1.23773	0.00196989
Unknown gene	n/a	up	1.23207	0.020051
Unknown gene	n/a	up	1.22991	0.0370581
Unknown gene	n/a	up	1.22944	0.00520044
Unknown gene	n/a	up	1.22908	0.00217903
ADP-Ribosyltransferase 5	art5	up	1.22861	0.0133059
Unknown gene	n/a	up	1.22833	0.025998
Dynamin 1 Like	dnm1l	up	1.22704	0.0148089
Unknown gene	n/a	up	1.22608	0.0310863
DEAD-Box Helicase 5	ddx5	up	1.22602	0.0165865
Kinesin Family Member 2A	kif2a	up	1.22171	0.0144109
SRP Receptor Subunit Alpha	srpr	up	1.22155	0.0244474
VAMP Associated Protein B And C	vapb	up	1.21986	0.0469146
Unknown gene	n/a	up	1.21934	0.0465684
Complement Factor H	cfh	up	1.21896	0.0486165
Unknown gene	n/a	up	1.21643	0.0158435
Tyrosine Aminotransferase	tat	up	1.21571	0.0217057
Unknown gene	n/a	up	1.21406	0.0477288
Pre-MRNA Processing Factor 8	prpf8	up	1.21372	0.00463726
Unknown gene	n/a	up	1.21202	0.0357494
Unknown gene	n/a	up	1.21196	0.0238193
Unknown gene	n/a	up	1.21157	0.00929623
Unknown gene	n/a	up	1.21108	0.0421982
Unknown gene	n/a	up	1.21	0.0339746
Tetraspanin 8	tspan8	up	1.20726	0.0328195
Zinc Finger CCCH-Type Containing 11A	zc3h11a	up	1.20703	0.0227947
RuvB Like AAA ATPase 1	ruvbl1	up	1.20583	0.00855272
Defective In Cullin Neddylation 1 Domain Containing 5	dcun1d5	up	1.20358	0.00128425
Unknown gene	n/a	up	1.20311	0.0421826
Unknown gene	n/a	up	1.20291	0.0117907
Zinc Finger Protein 214	znf214	up	1.20052	0.00835567
HIV-1 Tat Specific Factor 1	htatsf1	up	1.19861	0.00402924
Unknown gene	n/a	up	1.19812	0.0274933
Unknown gene	n/a	up	1.19726	0.0353943
N(Alpha)-Acetyltransferase 50, NatE Catalytic Subunit	naa50	up	1.1944	0.0243315
Unknown gene	n/a	up	1.19422	0.0245921
Unknown gene	n/a	up	1.19297	0.0453878
Small Nuclear Ribonucleoprotein U5 Subunit 200	snrnp200	up	1.19166	0.00824779
Unknown gene	n/a	up	1.18984	0.0397789
Unknown gene	n/a	up	1.18962	0.00387458
Unknown gene	n/a	up	1.18797	0.0481866
Unknown gene	n/a	up	1.18729	0.00138201
Nicotinamide Phosphoribosyltransferase	nampt	up	1.18407	0.0395249
Ceruloplasmin	cp	up	1.18355	0.029963
Unknown gene	n/a	up	1.18152	0.00506469
Perforin 1	prf1	up	1.1809	0.0340021
Unknown gene	n/a	up	1.18016	0.00581679
3-Hydroxy-3-Methylglutaryl-CoA Reductase	hmgcr	up	1.17928	0.000585096
F-Box Protein 31	fbxo31	up	1.17757	0.020618
Unknown gene	n/a	up	1.17485	0.0434172
RWD Domain Containing 1	rwdd1	up	1.17268	0.0370578
Unknown gene	n/a	up	1.17084	0.0262777
Protein Kinase C And Casein Kinase Substrate In Neurons 2	pacsin2	up	1.1699	0.0314316
Unknown gene	n/a	up	1.16827	0.0244151
Unknown gene	n/a	up	1.16743	0.0337612
Retinoic Acid Receptor Alpha	rara	up	1.16425	0.00336044
Unknown gene	n/a	up	1.16365	0.0185112
Unknown gene	n/a	up	1.16315	0.0488226
Transmembrane Protein 120A	tmem120a	up	1.16285	0.0346983
Unknown gene	n/a	up	1.16035	0.00830824
Unknown gene	n/a	up	1.15889	0.0479563
Cell Cycle Associated Protein 1	caprin1	up	1.15819	0.00147706
Unknown gene	n/a	up	1.15574	0.00176545
Spliceosome Associated Factor 1, Recruiter Of U4/U6.U5 Tri-SnRNP	sart1	up	1.15453	0.00499907
Elongator Acetyltransferase Complex Subunit 6	elp6	up	1.15448	0.0327216
Unknown gene	n/a	up	1.1541	0.0306963
Unknown gene	n/a	up	1.15393	0.0478915
Unknown gene	n/a	up	1.15226	0.00248511
Unknown gene	n/a	up	1.14993	0.0241268
Unknown gene	n/a	up	1.14919	0.0266206
HECT, UBA And WWE Domain Containing E3 Ubiquitin Protein Ligase 1	huwe1	up	1.14584	0.037632
Unknown gene	n/a	up	1.1457	0.0467387
Unknown gene	n/a	up	1.14288	0.0440271
Unknown gene	n/a	up	1.13942	0.037875
Unknown gene	n/a	up	1.13371	0.0201683
Beta-Ureidopropionase 1	upb1	up	1.13354	0.0339172
Unknown gene	n/a	up	1.13226	0.00939115
HD Domain Containing 3	hddc3	up	1.13008	0.0449064
Unknown gene	n/a	up	1.12552	0.0443074
SH3 Domain Containing GRB2 Like, Endophilin B1	sh3glb1	up	1.1247	0.0262924
PEST Proteolytic Signal Containing Nuclear Protein	pcnp	up	1.12432	0.0227994
Unknown gene	n/a	up	1.12233	0.0238229
SMG9 Nonsense Mediated MRNA Decay Factor	smg9	up	1.12063	0.0315215
Unknown gene	n/a	up	1.11736	0.0241024
Churchill Domain Containing 1	churc1	up	1.11344	0.0325749
Unknown gene	n/a	up	1.10909	0.0166775
Calcitonin Receptor Like Receptor	calcrl	up	1.10748	0.0179215
Ubiquitin Specific Peptidase 4	usp4	up	1.10302	0.00687409
TRNA Methyltransferase 2 Homolog A	trmt2a	up	1.10101	0.00952711
Double PHD Fingers 2	dpf2	up	1.09989	0.0492185
Unknown gene	n/a	up	1.09323	0.000604994
Plakophilin 3	pkp3	up	1.09284	0.0286346
Mitochondrial Calcium Uptake 1	micu1	up	1.07397	0.0475685
Unknown gene	n/a	up	1.07226	0.0270596
Unknown gene	n/a	up	1.06597	0.0214871
Unknown gene	n/a	up	1.04959	0.000738725
Unknown gene	n/a	up	1.04361	0.0480475
Unknown gene	n/a	up	1.04012	0.0481532
Vacuolar Protein Sorting 4 Homolog B	vps4b	down	-1.05787	0.00158312
Unknown gene	n/a	down	-1.06724	0.0238636
Cut Like Homeobox 1	cux1	down	-1.07092	0.0127073
Unknown gene	n/a	down	-1.08288	0.0135417
TANK Binding Kinase 1	tbk1	down	-1.08704	0.0262571
Unknown gene	n/a	down	-1.09336	0.0134613
Actin Beta	actb	down	-1.09495	0.00745295
Unknown gene	n/a	down	-1.09881	0.0154293
Unknown gene	n/a	down	-1.09912	0.0155122
Unknown gene	n/a	down	-1.09943	0.00127085
Unknown gene	n/a	down	-1.10216	0.00378701
NFU1 Iron-Sulfur Cluster Scaffold	nfu1	down	-1.10374	0.0186529
Unknown gene	n/a	down	-1.10526	0.0201135
Histone Deacetylase 10	hdac10	down	-1.107	0.0297491
Unknown gene	n/a	down	-1.10893	0.0118835
Unknown gene	n/a	down	-1.11112	0.00701436
Unknown gene	n/a	down	-1.11579	0.00607876
Unknown gene	n/a	down	-1.11648	0.0162938
C-X9-C Motif Containing 1	cmc1	down	-1.11693	0.0148864
Unknown gene	n/a	down	-1.11823	0.0168023
Unknown gene	n/a	down	-1.12525	0.0152173
DnaJ Heat Shock Protein Family (Hsp40) Member B12	dnajb12	down	-1.1257	0.0232012
Zinc Finger Protein 133	znf133	down	-1.12735	0.00642391
Formation Of Mitochondrial Complex V Assembly Factor 1 Homolog	c7orf55	down	-1.12788	0.0207626
Unknown gene	n/a	down	-1.1326	0.0498019
Pseudouridine 5'-Phosphatase	hdhd1	down	-1.13824	0.0499159
Unknown gene	n/a	down	-1.14175	0.0419281
Unknown gene	n/a	down	-1.14357	0.0260086
Cofilin 2	cfl2	down	-1.14578	0.0139542
Transmembrane Protein 30A	tmem30a	down	-1.14586	0.0209053
Phosphatidylcholine Transfer Protein	pctp	down	-1.14632	0.00779401
Unknown gene	n/a	down	-1.14825	0.0323031
Vesicle Transport Through Interaction With T-SNAREs 1B	vti1b	down	-1.14936	0.0197365
Unknown gene	n/a	down	-1.15043	0.0182781
Unknown gene	n/a	down	-1.15048	0.0248708
Estrogen Receptor Binding Site Associated Antigen 9	ebag9	down	-1.15138	0.00277878
Multiple Inositol-Polyphosphate Phosphatase 1	minpp1	down	-1.15252	0.0358496
Unknown gene	n/a	down	-1.15511	0.0460091
Unknown gene	n/a	down	-1.15659	0.0100988
Poly(ADP-Ribose) Polymerase Family Member 12	parp12	down	-1.16092	0.0136305
Unknown gene	n/a	down	-1.16126	0.0138822
Unknown gene	n/a	down	-1.16128	0.0375207
Zw10 Kinetochore Protein	zw10	down	-1.16248	0.0296524
Helicase, Lymphoid Specific	hells	down	-1.16494	0.0407286
Ribonuclease H2 Subunit B	rnaseh2b	down	-1.16601	0.0497692
Unknown gene	n/a	down	-1.16691	0.00439803
Phospholipase B Domain Containing 2	plbd2	down	-1.16716	0.031831
Interleukin 1 Beta	il1b	down	-1.16737	0.0249275
Zinc Finger Protein 551	znf551	down	-1.16758	0.00143626
Unknown gene	n/a	down	-1.16792	0.0327312
Unknown gene	n/a	down	-1.16907	0.0111474
Retinoid X Receptor Beta	rxrb	down	-1.172	0.0303824
Eukaryotic Translation Elongation Factor 1 Delta	eef1d	down	-1.17367	0.0455828
Unknown gene	n/a	down	-1.17939	0.0252235
Unknown gene	n/a	down	-1.18073	0.0306538
BLOC-1 Related Complex Subunit 5	loh12cr1	down	-1.18131	0.0156846
Unknown gene	n/a	down	-1.18214	0.0237639
Surfeit 2	surf2	down	-1.18225	0.00149747
Unknown gene	n/a	down	-1.18286	0.00715253
Unknown gene	n/a	down	-1.18467	0.0162304
G Protein Subunit Alpha 15	gna15	down	-1.18621	0.0260997
Unknown gene	n/a	down	-1.18629	0.0148708
Unknown gene	n/a	down	-1.1874	0.00395779
Unknown gene	n/a	down	-1.18791	0.0475303
Unknown gene	n/a	down	-1.18982	0.0168462
Unknown gene	n/a	down	-1.19312	0.00522347
Unknown gene	n/a	down	-1.19416	0.00625518
Unknown gene	n/a	down	-1.19464	0.014101
H2A.X Variant Histone	h2afx	down	-1.19545	0.0498452
Fumarate Hydratase	fh	down	-1.19577	0.0186643
2,4-Dienoyl-CoA Reductase 2	decr2	down	-1.19667	0.0330691
Unknown gene	n/a	down	-1.19686	0.0430134
Unknown gene	n/a	down	-1.19687	0.0143083
Unknown gene	n/a	down	-1.19745	0.0110012
Succinate Dehydrogenase Complex Subunit C	sdhc	down	-1.19869	0.0335371
ATP Synthase Membrane Subunit C Locus 1	atp5g1	down	-1.20031	0.0111917
Unknown gene	n/a	down	-1.20039	0.0187992
Actin Beta	actb	down	-1.20113	0.0114611
Unknown gene	n/a	down	-1.2031	0.0220162
Unknown gene	n/a	down	-1.20563	0.0349253
Tyrosine 3-Monooxygenase/Tryptophan 5-Monooxygenase Activation Protein Gamma	ywhag	down	-1.20931	0.0473768
Tetraspanin 14	tspan14	down	-1.2104	0.020118
Unknown gene	n/a	down	-1.21109	0.0248732
Unknown gene	n/a	down	-1.21341	0.0243415
ATP Synthase Membrane Subunit C Locus 1	atp5g1	down	-1.21449	0.0118783
Peroxiredoxin 3	prdx3	down	-1.22017	0.00914157
Unknown gene	n/a	down	-1.22315	0.0186888
Choline Phosphotransferase 1	chpt1	down	-1.22478	0.0287897
Unknown gene	n/a	down	-1.22494	3.63487e-05
Malate Dehydrogenase 2	mdh2	down	-1.2255	0.0394645
Unknown gene	n/a	down	-1.23017	0.0284478
Unknown gene	n/a	down	-1.23064	0.0184749
Unknown gene	n/a	down	-1.23378	0.0465655
Unknown gene	n/a	down	-1.2346	0.0202675
Unknown gene	n/a	down	-1.23578	0.0456866
Unknown gene	n/a	down	-1.23657	0.0136672
Nibrin	nbn	down	-1.23784	0.0311598
Unknown gene	n/a	down	-1.23827	0.0447108
Unknown gene	n/a	down	-1.23937	0.00745848
Unknown gene	n/a	down	-1.23942	0.0179701
Unknown gene	n/a	down	-1.24291	0.0284363
DDB1 And CUL4 Associated Factor 11	dcaf11	down	-1.24307	0.0381081
Unknown gene	n/a	down	-1.24382	0.0204267
Unknown gene	n/a	down	-1.24508	0.0443648
Unknown gene	n/a	down	-1.24614	0.0174159
Inositol-Trisphosphate 3-Kinase C	itpkc	down	-1.24739	0.00103112
Unknown gene	n/a	down	-1.24908	0.0265017
Unknown gene	n/a	down	-1.25252	0.0179831
Glutamic-Oxaloacetic Transaminase 2	got2	down	-1.25442	0.00805865
Unknown gene	n/a	down	-1.25499	0.00153079
Unknown gene	n/a	down	-1.25639	0.0272616
Unknown gene	n/a	down	-1.25763	0.00166136
IDNK Gluconokinase	idnk	down	-1.25813	0.0063311
Hypoxia Inducible Factor 1 Subunit Alpha	hif1a	down	-1.25874	0.00152197
Unknown gene	n/a	down	-1.25957	0.0124491
Unknown gene	n/a	down	-1.25978	0.047597
Adiponectin Receptor 1	adipor1	down	-1.26153	0.0412429
Prolylcarboxypeptidase	prcp	down	-1.262	0.0303647
Alpha Tocopherol Transfer Protein	ttpa	down	-1.26445	0.00682529
Unknown gene	n/a	down	-1.26466	0.0253622
Secretory Leukocyte Peptidase Inhibitor	slpi	down	-1.26485	0.0100528
Unknown gene	n/a	down	-1.26932	0.0312595
Hydroxyacylglutathione Hydrolase	hagh	down	-1.27164	0.0389284
Unknown gene	n/a	down	-1.27202	0.0418591
Unknown gene	n/a	down	-1.2728	0.0138628
Abhydrolase Domain Containing 12	abhd12	down	-1.27468	0.0144802
Unknown gene	n/a	down	-1.27611	0.0119598
Unknown gene	n/a	down	-1.27792	0.0367491
Electron Transfer Flavoprotein Regulatory Factor 1	lyrm5	down	-1.27821	0.0144109
Unknown gene	n/a	down	-1.27929	0.0491981
Spastin	spast	down	-1.28045	0.00446086
Transmembrane Channel Like 6	tmc6	down	-1.28375	0.0460744
Unknown gene	n/a	down	-1.28574	0.0396117
Apoptosis Inducing Factor Mitochondria Associated 1	aifm1	down	-1.28761	0.00953412
KIAA1191	kiaa1191	down	-1.28796	0.00678153
Unknown gene	n/a	down	-1.29021	0.00820096
Yip1 Domain Family Member 4	yipf4	down	-1.29092	0.0129129
Cadherin 17	cdh17	down	-1.29451	0.00775878
Latexin	lxn	down	-1.29745	0.0390887
Unknown gene	n/a	down	-1.29987	0.0359669
Unknown gene	n/a	down	-1.3004	0.0252816
Collagen Type I Alpha 2 Chain	col1a2	down	-1.30382	0.00768824
Unknown gene	n/a	down	-1.30445	0.0442692
Unknown gene	n/a	down	-1.30923	0.0158143
Chromobox 5	cbx5	down	-1.3152	0.0376394
Unknown gene	n/a	down	-1.31593	0.0498992
Unknown gene	n/a	down	-1.31609	0.00494516
Family With Sequence Similarity 213 Member B	fam213b	down	-1.31854	0.0169144
Unknown gene	n/a	down	-1.32147	0.0191982
Solute Carrier Family 44 Member 2	slc44a2	down	-1.32656	0.0231125
NFKB Inhibitor Alpha	nfkbia	down	-1.32668	0.0473511
Unknown gene	n/a	down	-1.32855	0.0439667
Unknown gene	n/a	down	-1.33788	0.0174708
Unknown gene	n/a	down	-1.33882	0.0259868
TATA Element Modulatory Factor 1	tmf1	down	-1.34014	0.0159175
Cathepsin B	ctsb	down	-1.3402	0.0311734
Unknown gene	n/a	down	-1.3426	0.0420621
Unknown gene	n/a	down	-1.34798	0.0156556
Unknown gene	n/a	down	-1.34981	0.0393753
Unknown gene	n/a	down	-1.35277	0.0154507
Aquaporin 12A	aqp12a	down	-1.35324	0.0310329
Unknown gene	n/a	down	-1.35363	0.00972706
Unknown gene	n/a	down	-1.36315	0.0080534
Unknown gene	n/a	down	-1.36328	0.0388952
Unknown gene	n/a	down	-1.37394	0.017719
Unknown gene	n/a	down	-1.38152	0.0315555
Unknown gene	n/a	down	-1.38285	0.0172503
Unknown gene	n/a	down	-1.386	0.0490361
Unknown gene	n/a	down	-1.39533	0.0331151
Voltage Dependent Anion Channel 1	vdac1	down	-1.39981	0.0311177
Ectonucleotide Pyrophosphatase/Phosphodiesterase 6	enpp6	down	-1.44461	0.0320046
Proteasome 20S Subunit Beta 6	psmb6	down	-1.4945	0.0477605
Unknown gene	n/a	down	-1.53582	0.0334197

## Sheet: Supp. Table 2
Supplementary Table 2 – Summary of the Gene Ontology (GO) annotations obtained from the microarray-based functional enrichment analysis of the mid-anterior intestine of juvenile gilthead seabream fed the garlic, carvacrol and thymol essential oils (EOs) supplemented diet. Table lists the GOs term identity (ID) and description, the number of genes observed for each GO term (observed gene count), f…
#term ID	term description	observed gene count	false discovery rate	acronyms detail
GO:0008152	metabolic process	179	4.77e-09	abhd12	actb	ada	adipor1	aifm1	aldh18a1	arl6ip4	art5	atg10	atp1a1	atp5g1	bysl	cad	calcrl	calu	ccna2	cd81	cd9	cdk5rap1	cdk5rap3	cfh	chpt1	churc1	cp	crebzf	ctnnb1	ctsb	cux1	cyp2j2	dcaf11	dcun1d5	ddx19b	ddx5	decr2	dhx15	dhx36	dnajb12	dpf2	eef1d	eif4e	eif4e2	elp6	enpp6	ensg00000100926	exosc9	fabp6
GO:0071704	organic substance metabolic process	167	7.75e-07	abhd12	actb	ada	adipor1	aldh18a1	arl6ip4	art5	atg10	atp5g1	bysl	cad	calcrl	calu	ccna2	cd81	cd9	cdk5rap1	cdk5rap3	cfh	chpt1	churc1	cp	crebzf	ctnnb1	ctsb	cux1	cyp2j2	dcaf11	dcun1d5	ddx19b	ddx5	decr2	dhx15	dhx36	dnajb12	dpf2	eef1d	eif4e	eif4e2	elp6	enpp6	exosc9	fabp6	fadd	fam213b	fbxl3
GO:0044237	cellular metabolic process	162	9.21e-07	abhd12	actb	ada	adipor1	aldh18a1	arl6ip4	art5	atg10	atp1a1	atp5g1	bysl	cad	calcrl	calu	ccna2	cd81	cd9	cdk5rap1	cdk5rap3	chpt1	churc1	cp	crebzf	ctnnb1	ctsb	cux1	cyp2j2	dcaf11	dcun1d5	ddx19b	ddx5	decr2	dhx15	dhx36	dnajb12	dpf2	eef1d	eif4e	eif4e2	elp6	enpp6	ensg00000100926	exosc9	fabp6	fam213b	fbxl3
GO:0006807	nitrogen compound metabolic process	152	1.67e-05	abhd12	actb	ada	aldh18a1	arl6ip4	art5	atg10	atp5g1	bysl	cad	calu	ccna2	cdk5rap1	cdk5rap3	cfh	chpt1	churc1	cp	crebzf	ctnnb1	ctsb	cux1	dcaf11	dcun1d5	ddx19b	ddx5	dhx15	dhx36	dnajb12	dpf2	eef1d	eif4e	eif4e2	elp6	enpp6	exosc9	fadd	fbxl3	fbxo31	gcat	gltscr2	golga7	got2	gspt2	gstt2b	gtf2h4
GO:0044238	primary metabolic process	157	2.60e-05	abhd12	actb	ada	adipor1	aldh18a1	arl6ip4	art5	atg10	atp5g1	bysl	cad	calu	ccna2	cdk5rap1	cdk5rap3	cfh	chpt1	churc1	cp	crebzf	ctnnb1	ctsb	cux1	cyp2j2	dcaf11	dcun1d5	ddx19b	ddx5	decr2	dhx15	dhx36	dnajb12	dpf2	eef1d	eif4e	eif4e2	elp6	enpp6	exosc9	fabp6	fadd	fam213b	fbxl3	fbxo31	fh	gcat
GO:0009987	cellular process	222	0.00012	abcb1	abhd12	abi3bp	actb	ada	adipor1	aifm1	aldh18a1	ap1m1	arhgap1	arl6ip4	art5	atg10	atp1a1	atp5g1	bcl2l12	bysl	c7orf55	ca2	cad	calcrl	calu	caprin1	ccdc124	ccna2	ccnd2	cd81	cd9	cdh17	cdk5rap1	cdk5rap3	cep19	cfl2	chpt1	churc1	col1a2	cp	crebzf	cstb	ctnnb1	ctsb	cux1	cyp2j2	dcaf11	dcun1d5	ddx19b
GO:0016032	viral process	25	0.00012	ap1m1	cbx5	ccna2	cd81	cfh	ctsb	dync1i2	eif4e	fadd	h2afx	htatsf1	nedd4	nfkbia	nup210	pabpn1	psma4	psmb6	psmc3	rab1a	rab5a	rngtt	tbk1	vapb	vdac1	vps4b
GO:0043170	macromolecule metabolic process	136	0.00014	abhd12	actb	arl6ip4	art5	atg10	bysl	cad	calcrl	calu	ccna2	cd81	cd9	cdk5rap1	cdk5rap3	cfh	churc1	cp	crebzf	ctnnb1	ctsb	cux1	dcaf11	dcun1d5	ddx19b	ddx5	dhx15	dhx36	dnajb12	dpf2	eef1d	eif4e	eif4e2	elp6	exosc9	fadd	fbxl3	fbxo31	gltscr2	golga7	gspt2	gtf2h4	h2afx	hars	hdac10	hells	hif1a
GO:0044403	symbiont process	26	0.00025	ap1m1	cbx5	ccna2	cd81	cfh	ctnnb1	ctsb	dync1i2	eif4e	fadd	h2afx	htatsf1	nedd4	nfkbia	nup210	pabpn1	psma4	psmb6	psmc3	rab1a	rab5a	rngtt	tbk1	vapb	vdac1	vps4b
GO:0044419	interspecies interaction between organisms	27	0.00050	ap1m1	cbx5	ccna2	cd81	cfh	ctnnb1	ctsb	dync1i2	eif4e	fadd	h2afx	htatsf1	nedd4	nfkbia	nup210	pabpn1	psma4	psmb6	psmc3	rab1a	rab5a	rngtt	slpi	tbk1	vapb	vdac1	vps4b
GO:0006396	RNA processing	29	0.00057	arl6ip4	bysl	cdk5rap1	ddx19b	ddx5	dhx15	dhx36	elp6	exosc9	gtf2h4	hnrnpu	htatsf1	mto1	nob1	pabpn1	prpf8	pus7	qtrt1	rngtt	sart1	scnm1	snrnp200	srsf7	sympk	tert	trmt2a	trnt1	usp4	zc3h11a
GO:1901564	organonitrogen compound metabolic process	102	0.00097	abhd12	actb	ada	aldh18a1	art5	atg10	atp5g1	cad	calu	ccna2	cdk5rap3	cfh	chpt1	cp	ctsb	cux1	dcaf11	dcun1d5	dnajb12	eef1d	eif4e	eif4e2	fadd	fbxl3	fbxo31	gcat	golga7	got2	gspt2	gstt2b	gtf2h4	h6pd	hagh	hars	hdac10	hdhd1	hif1a	hint1	hmgcr	hs2st1	huwe1	il1b	itih3	loxl2	map2k1	mark3
GO:0031329	regulation of cellular catabolic process	26	0.0019	aifm1	cd81	cdk5rap3	dhx36	dnm1l	exosc9	gltscr2	hif1a	hnrnpu	il1b	lrpprc	nedd4	nrd1	ogt	pkp3	psmc3	rab5a	scoc	senp1	sh3glb1	tab2	tbk1	tmf1	trib1	usp10	vdac1
GO:0070646	protein modification by small protein removal	15	0.0026	actb	ccna2	hif1a	nfkbia	ogt	otud3	psma4	psma6	psmb6	psmc3	ruvbl1	senp1	usp10	usp4	usp48
GO:0014070	response to organic cyclic compound	28	0.0034	actb	ada	aifm1	atp1a1	ca2	cad	ccna2	ctnnb1	ddx5	dhx36	dnm1l	fadd	got2	hnrnpu	homer2	il1b	med14	nampt	nedd4	nfkbia	rapgef3	rara	rwdd1	rxrb	tat	tert	tmf1	tnc
GO:0010033	response to organic substance	62	0.0037	actb	ada	adipor1	aifm1	atp1a1	ca2	cad	calcrl	ccna2	cd81	cd9	cdk5rap3	col1a2	ctnnb1	ctsb	ddx5	dhx15	dhx36	dnajb12	dnm1l	fadd	gbp4	gh2	gna15	got2	hif1a	hmgcr	hnrnpu	homer2	il1b	med14	nampt	nedd4	nfkbia	nlrp12	ogt	pabpn1	pla2g4b	prdx3	prpf8	psmc3	rab10	rapgef3	rara	rwdd1	rxrb
GO:0009894	regulation of catabolic process	27	0.0041	aifm1	c7orf55	cd81	cdk5rap3	dhx36	dnm1l	exosc9	gltscr2	hif1a	hnrnpu	il1b	lrpprc	nedd4	nrd1	ogt	pkp3	psmc3	rab5a	scoc	senp1	sh3glb1	tab2	tbk1	tmf1	trib1	usp10	vdac1
GO:0016579	protein deubiquitination	14	0.0048	actb	ccna2	hif1a	nfkbia	ogt	otud3	psma4	psma6	psmb6	psmc3	ruvbl1	usp10	usp4	usp48
GO:0071407	cellular response to organic cyclic compound	19	0.0095	actb	aifm1	atp1a1	ccna2	ctnnb1	ddx5	dnm1l	hnrnpu	il1b	med14	nedd4	nfkbia	rapgef3	rara	rwdd1	rxrb	tert	tmf1	tnc
GO:0016071	mRNA metabolic process	22	0.0152	arl6ip4	ddx5	dhx15	eef1d	exosc9	gspt2	gtf2h4	hif1a	hnrnpu	htatsf1	pabpn1	prpf8	pus7	rngtt	sart1	scnm1	smg9	snrnp200	srsf7	sympk	usp4	zc3h11a
GO:0044248	cellular catabolic process	40	0.0175	abhd12	ada	atg10	ctsb	ddx5	decr2	dnajb12	enpp6	ensg00000100926	exosc9	fabp6	fbxl3	fbxo31	gcat	got2	gspt2	hagh	hint1	idnk	nedd4	pcnp	pla2g4b	prdx3	psma4	psma6	psmb6	psmc3	rab1a	rnaseh2b	sh3glb1	smg9	tat	ubxn4	upb1	urad	usp10	usp4	usp48	vdac1	vps4b
GO:0030162	regulation of proteolysis	23	0.0232	aifm1	bcl2l12	cd81	cfh	cstb	dnajb6	ebag9	fadd	gltscr2	il1b	itih3	lxn	nlrp12	nrd1	ogt	papln	prdx3	psmc3	senp1	serpinb1	slpi	tmf1	trib1
GO:0001775	cell activation	28	0.0309	ada	ap1m1	cd9	cdh17	col1a2	cstb	ctnnb1	ctsb	fadd	gna15	golga7	hells	huwe1	nbn	nras	prcp	prex1	prf1	prss3	psmc3	rab10	serpinb1	slc44a2	slpi	tbk1	tmc6	tmem30a	tspan14
GO:0016192	vesicle-mediated transport	40	0.0309	actb	ap1m1	arhgap1	calcrl	cd81	cd9	cep19	cstb	ctnnb1	ctsb	cux1	dnm1l	dync1i2	golga7	huwe1	itih3	kif2a	loxl2	nedd4	nras	pacsin2	prcp	prss3	psmc3	rab10	rab1a	rab5a	rara	serpinb1	slc44a2	slpi	spast	stx4	tmc6	tmem30a	tspan14	vapb	vps4b	vti1b	zw10
GO:0019538	protein metabolic process	79	0.0309	abhd12	actb	art5	atg10	cad	calu	ccna2	cdk5rap3	cfh	cp	ctsb	cux1	dcaf11	dcun1d5	dnajb12	eef1d	eif4e	eif4e2	fadd	fbxl3	fbxo31	golga7	gspt2	gtf2h4	hars	hdac10	hif1a	huwe1	il1b	loxl2	map2k1	mark3	mdh2	minpp1	mogs	mrpl43	mrps33	naa50	nedd4	nfkbia	nras	nrd1	ntmt1	ogt	otud3	pabpn1
GO:0043412	macromolecule modification	64	0.0309	abhd12	actb	art5	atg10	cad	calu	ccna2	cdk5rap1	cdk5rap3	cp	cux1	dcaf11	dcun1d5	elp6	fbxl3	fbxo31	golga7	gtf2h4	hdac10	hells	hif1a	huwe1	il1b	loxl2	lrpprc	map2k1	mark3	mdh2	minpp1	mogs	mto1	naa50	nedd4	nfkbia	nras	ntmt1	ogt	otud3	pabpn1	pcnp	pdf	prdx3	psma4	psma6	psmb6	psmc3
GO:0044267	cellular protein metabolic process	70	0.0309	abhd12	actb	art5	atg10	cad	calu	ccna2	cdk5rap3	cp	ctsb	cux1	dcaf11	dcun1d5	dnajb12	eef1d	eif4e	eif4e2	fbxl3	fbxo31	golga7	gspt2	gtf2h4	hars	hdac10	hif1a	huwe1	il1b	loxl2	map2k1	mark3	mdh2	minpp1	mogs	mrpl43	mrps33	naa50	nedd4	nfkbia	nras	ntmt1	ogt	otud3	pabpn1	pcnp	pdf	prdx3
GO:0033993	response to lipid	24	0.0327	aifm1	atp1a1	ca2	cad	ccna2	ctnnb1	ddx5	dnm1l	hnrnpu	il1b	med14	nedd4	nfkbia	pabpn1	prdx3	prpf8	rara	rwdd1	rxrb	slpi	tat	tnc	trib1	vps4b
GO:1901698	response to nitrogen compound	27	0.0340	actb	ada	aifm1	ca2	cad	ccna2	cd81	cd9	col1a2	ctnnb1	dhx15	dhx36	dnajb12	fadd	gh2	gna15	got2	homer2	il1b	nfkbia	ogt	psmc3	rab10	rapgef3	tert	ubxn4	ywhag
GO:0071396	cellular response to lipid	17	0.0350	aifm1	atp1a1	ccna2	ctnnb1	ddx5	dnm1l	hnrnpu	il1b	med14	nedd4	nfkbia	pabpn1	prpf8	rara	rwdd1	rxrb	tnc
GO:0032870	cellular response to hormone stimulus	19	0.0368	adipor1	aifm1	atp1a1	ca2	ccna2	ctnnb1	ctsb	ddx5	gh2	gna15	hnrnpu	med14	nedd4	rab10	rara	rwdd1	rxrb	tnc	ywhag
GO:0045321	leukocyte activation	25	0.0369	ada	ap1m1	cdh17	cstb	ctnnb1	ctsb	fadd	golga7	hells	huwe1	nbn	nras	prcp	prex1	prf1	prss3	psmc3	rab10	serpinb1	slc44a2	slpi	tbk1	tmc6	tmem30a	tspan14
GO:0071426	ribonucleoprotein complex export from nucleus	8	0.0369	ddx19b	eif4e	gltscr2	nup210	pabpn1	srsf7	sympk	zc3h11a
GO:0042119	neutrophil activation	17	0.0385	ap1m1	cstb	ctsb	golga7	huwe1	nras	prcp	prex1	prss3	psmc3	rab10	serpinb1	slc44a2	slpi	tmc6	tmem30a	tspan14
GO:0071383	cellular response to steroid hormone stimulus	10	0.0385	aifm1	atp1a1	ctnnb1	ddx5	hnrnpu	med14	nedd4	rara	rwdd1	rxrb
GO:0006397	mRNA processing	16	0.0403	arl6ip4	ddx5	dhx15	gtf2h4	hnrnpu	htatsf1	pabpn1	prpf8	rngtt	sart1	scnm1	snrnp200	srsf7	sympk	usp4	zc3h11a
GO:0043687	post-translational protein modification	14	0.0403	calu	cp	dcaf11	fbxl3	fbxo31	hif1a	psma4	psma6	psmb6	psmc3	rab1a	rab5a	tnc	vwa1
GO:0046903	secretion	28	0.0403	ada	ap1m1	ca2	cad	cd9	cstb	ctsb	golga7	got2	hif1a	huwe1	itih3	nras	pdia4	prcp	prss3	psmc3	rab10	rab1a	serpinb1	slc44a2	slpi	stx4	tmc6	tmem30a	tmf1	tspan14	vti1b
GO:0048545	response to steroid hormone	13	0.0403	aifm1	atp1a1	ca2	cad	ctnnb1	ddx5	hnrnpu	med14	nedd4	rara	rwdd1	rxrb	tat
GO:1901566	organonitrogen compound biosynthetic process	33	0.0448	ada	aldh18a1	atg10	atp5g1	cad	chpt1	eef1d	eif4e	eif4e2	golga7	got2	gspt2	gstt2b	hagh	hars	hdhd1	hif1a	hs2st1	il1b	mogs	mrpl43	mrps33	nampt	ogt	pctp	pdf	ptcd3	rwdd1	slc44a2	tars	upb1	urad	vapb
GO:0002366	leukocyte activation involved in immune response	19	0.0449	ada	ap1m1	cdh17	cstb	ctsb	golga7	huwe1	nbn	nras	prcp	prss3	psmc3	rab10	serpinb1	slc44a2	slpi	tmc6	tmem30a	tspan14
GO:0006403	RNA localization	10	0.0449	ddx19b	eif4e	gltscr2	hnrnpu	lrpprc	nup210	pabpn1	srsf7	sympk	zc3h11a
GO:0006508	proteolysis	30	0.0449	actb	ccna2	ctsb	dnajb12	fadd	fbxl3	fbxo31	hif1a	nedd4	nfkbia	nrd1	ogt	otud3	papln	pcnp	prcp	prss3	psma4	psma6	psmb6	psmc3	ruvbl1	senp1	ubxn4	ufsp2	usp10	usp4	usp48	vps4b	zufsp
GO:0006810	transport	76	0.0449	abcb1	actb	ada	ap1m1	aqp12a	arhgap1	atg10	atp1a1	atp5g1	ca2	cad	calcrl	cd81	cd9	cdh17	cep19	cp	cstb	ctnnb1	ctsb	cux1	ddx19b	decr2	dnm1l	dst	dync1i2	eif4e	fabp6	gltscr2	golga7	got2	hif1a	huwe1	itih3	kif2a	loh12cr1	loxl2	lrpprc	micu1	nedd4	nfkbia	nras	nup210	pabpn1	pacsin2	pctp
GO:0009056	catabolic process	41	0.0449	abhd12	ada	atg10	ctsb	ddx5	decr2	dnajb12	enpp6	ensg00000100926	exosc9	fabp6	fbxl3	fbxo31	gcat	got2	gspt2	hagh	hint1	idnk	nedd4	pcnp	pla2g4b	plbd2	prdx3	psma4	psma6	psmb6	psmc3	rab1a	rnaseh2b	sh3glb1	smg9	tat	ubxn4	upb1	urad	usp10	usp4	usp48	vdac1	vps4b
GO:0010243	response to organonitrogen compound	24	0.0449	actb	ada	aifm1	ca2	cad	ccna2	cd81	cd9	col1a2	ctnnb1	dhx15	dnajb12	fadd	gh2	got2	homer2	il1b	nfkbia	ogt	psmc3	rab10	rapgef3	ubxn4	ywhag
GO:0010467	gene expression	70	0.0449	arl6ip4	bysl	cdk5rap1	churc1	crebzf	ctnnb1	cux1	ddx19b	ddx5	dhx15	dhx36	dpf2	eef1d	eif4e	eif4e2	elp6	exosc9	fadd	gspt2	gtf2h4	hars	hdac10	hells	hif1a	hint1	hnrnpu	htatsf1	loxl2	lrpprc	med14	med18	mrpl43	mrps33	mto1	naa50	nob1	nup210	ogt	pabpn1	paxbp1	pdf	prpf8	prss3	ptcd3	pus7	qtrt1
GO:0030522	intracellular receptor signaling pathway	9	0.0449	ctnnb1	ddx5	med14	nedd4	nfkbia	rara	rwdd1	rxrb	tab2
GO:0043279	response to alkaloid	7	0.0449	ada	cad	ccna2	dhx15	fadd	got2	homer2
GO:0044260	cellular macromolecule metabolic process	108	0.0449	abhd12	actb	art5	atg10	cad	calcrl	calu	ccna2	cd81	cd9	cdk5rap3	churc1	cp	crebzf	ctnnb1	ctsb	cux1	dcaf11	dcun1d5	ddx5	dhx36	dnajb12	dpf2	eef1d	eif4e	eif4e2	elp6	exosc9	fbxl3	fbxo31	gltscr2	golga7	gspt2	gtf2h4	h2afx	hars	hdac10	hells	hif1a	hint1	hnrnpu	htatsf1	huwe1	il1b	loxl2	lrpprc
GO:0046907	intracellular transport	33	0.0449	ap1m1	arhgap1	ctnnb1	ddx19b	decr2	dnm1l	dst	dync1i2	eif4e	gltscr2	golga7	hif1a	loh12cr1	lrpprc	nedd4	nfkbia	nup210	pabpn1	rab10	rab1a	rab5a	spast	srpr	srsf7	stx4	sympk	tuba1a	vapb	vps4b	vti1b	ywhag	zc3h11a	zw10
GO:0052547	regulation of peptidase activity	15	0.0449	aifm1	bcl2l12	cstb	dnajb6	ebag9	fadd	itih3	lxn	nlrp12	nrd1	papln	prdx3	senp1	serpinb1	slpi
GO:0006406	mRNA export from nucleus	7	0.0458	ddx19b	eif4e	nup210	pabpn1	srsf7	sympk	zc3h11a
GO:0006399	tRNA metabolic process	9	0.0497	cdk5rap1	elp6	exosc9	hars	mto1	pus7	qtrt1	tars	trnt1
GO:0008380	RNA splicing	14	0.0497	arl6ip4	ddx19b	ddx5	dhx15	hnrnpu	htatsf1	pabpn1	prpf8	sart1	scnm1	snrnp200	srsf7	sympk	usp4
GO:0009725	response to hormone	23	0.0497	adipor1	aifm1	atp1a1	ca2	cad	ccna2	ctnnb1	ctsb	ddx5	gh2	gna15	got2	hnrnpu	med14	nedd4	ogt	rab10	rara	rwdd1	rxrb	tat	tnc	ywhag
GO:0030947	regulation of vascular endothelial growth factor receptor signaling pathway	4	0.0497	hif1a	il1b	myof	nedd4
GO:0032269	negative regulation of cellular protein metabolic process	26	0.0497	bcl2l12	caprin1	cdk5rap1	cdk5rap3	cstb	ctnnb1	dnajb6	eif4e2	gltscr2	hmgcr	il1b	itih3	lxn	nlrp12	ogt	papln	prdx3	prex1	pus7	rara	senp1	serpinb1	slpi	trib1	usp4	ywhag
GO:0043312	neutrophil degranulation	16	0.0497	ap1m1	cstb	ctsb	golga7	huwe1	nras	prcp	prss3	psmc3	rab10	serpinb1	slc44a2	slpi	tmc6	tmem30a	tspan14
GO:0045055	regulated exocytosis	20	0.0497	ap1m1	cd9	cstb	ctsb	golga7	huwe1	itih3	nras	prcp	prss3	psmc3	rab10	serpinb1	slc44a2	slpi	stx4	tmc6	tmem30a	tspan14	vti1b
GO:0051028	mRNA transport	8	0.0497	ddx19b	eif4e	lrpprc	nup210	pabpn1	srsf7	sympk	zc3h11a
GO:0051234	establishment of localization	77	0.0497	abcb1	actb	ada	ap1m1	aqp12a	arhgap1	atg10	atp1a1	atp5g1	ca2	cad	calcrl	cd81	cd9	cdh17	cep19	cp	cstb	ctnnb1	ctsb	cux1	ddx19b	decr2	dnm1l	dst	dync1i2	eif4e	fabp6	gltscr2	golga7	got2	hif1a	huwe1	itih3	kif2a	loh12cr1	loxl2	lrpprc	micu1	nedd4	nfkbia	nras	nup210	pabpn1	pacsin2	pctp
GO:0052548	regulation of endopeptidase activity	14	0.0497	aifm1	bcl2l12	cstb	dnajb6	fadd	itih3	lxn	nlrp12	nrd1	papln	prdx3	senp1	serpinb1	slpi
GO:0090148	membrane fission	3	0.0497	dnm1l	sh3glb1	spast
GO:0090646	mitochondrial tRNA processing	3	0.0497	cdk5rap1	mto1	trnt1
GO:1901990	regulation of mitotic cell cycle phase transition	13	0.0497	ccnd2	cdk5rap3	dync1i2	fbxo31	gltscr2	nbn	rnaseh2b	tert	tuba1a	vps4b	ywhag	znf207	zw10
GO:0010389	regulation of G2/M transition of mitotic cell cycle	8	0.0499	cdk5rap3	dync1i2	gltscr2	nbn	rnaseh2b	tuba1a	vps4b	ywhag
GO:0051704	multi-organism process	46	0.0499	ap1m1	bysl	cad	cbx5	ccna2	cd81	cd9	cfh	crebzf	ctnnb1	ctsb	dhx36	diaph2	dync1i2	eif4e	fadd	got2	h2afx	htatsf1	il1b	nampt	nedd4	nfkbia	nup210	pabpn1	pla2g4b	prdx3	prf1	prpf8	prss3	psma4	psmb6	psmc3	rab1a	rab5a	rara	rngtt	ruvbl1	slpi	tbk1	tmf1	trib1	tspan8	vapb	vdac1	vps4b
GO:1901575	organic substance catabolic process	36	0.0499	abhd12	ada	ctsb	ddx5	decr2	dnajb12	enpp6	exosc9	fabp6	fbxl3	fbxo31	gcat	got2	gspt2	hagh	hint1	idnk	nedd4	pcnp	pla2g4b	plbd2	psma4	psma6	psmb6	psmc3	rnaseh2b	sh3glb1	smg9	tat	ubxn4	upb1	urad	usp10	usp4	usp48	vps4b
GO:1901700	response to oxygen-containing compound	33	0.0499	actb	ada	aifm1	atp1a1	ca2	cad	calcrl	ccna2	cd9	col1a2	ctnnb1	dnm1l	fadd	gh2	gna15	got2	hmgcr	homer2	il1b	nfkbia	ogt	pabpn1	prdx3	prpf8	rab10	rapgef3	rara	rwdd1	slpi	stx4	tnc	trib1	ywhag
[truncated: 176 more columns]

## Sheet: Supp. Table 3
Supplementary Table 3– Differentially expressed genes (DEGs) classified according their Gene Ontology (GO) terms related to proteolysis, obtained from the microarray-based functional enrichment analysis of the mid-anterior intestine of juvenile gilthead seabream fed the garlic, carvacrol and thymol essential oils (EOs) supplemented diet. Table lists the fold-change values (FC) and respective P - …
PROTEOLYSIS
proteolysis (GO:0006508)
UP-regulated genes					DOWN-regulated genes
Gene name	Gene acronym	FC	P value		Gene name	Gene acronym	FC	P value
Serine Protease 3	prss3	1.82372	0.00182074		Vacuolar Protein Sorting 4 Homolog B	vps4b	-1.05787	0.00158312
Zinc Finger Containing Ubiquitin Peptidase 1	zufsp	1.73823	0.0406318		Actin Beta	actb	-1.09495	0.00745295
SUMO Specific Peptidase 1	senp1	1.69908	0.0220079		DnaJ Heat Shock Protein Family (Hsp40) Member B12	dnajb12	-1.1257	0.0232012
UFM1 Specific Peptidase 2	ufsp2	1.62102	0.0122748		Actin Beta	actb	-1.20113	0.0114611
Proteasome 20S Subunit Alpha 6	psma6	1.49116	0.0140671		Hypoxia Inducible Factor 1 Subunit Alpha	hif1a	-1.25874	0.00152197
NEDD4 E3 Ubiquitin Protein Ligase	nedd4	1.49097	0.016602		Prolylcarboxypeptidase	prcp	-1.262	0.0303647
Ubiquitin Specific Peptidase 10	usp10	1.48974	0.025865		NFKB Inhibitor Alpha	nfkbia	-1.32668	0.0473511
Nardilysin Convertase	nrd1	1.44263	0.00317936		Cathepsin B	ctsb	-1.3402	0.0311734
Fas Associated Via Death Domain	fadd	1.41741	0.0241273		Proteasome 20S Subunit Beta 6	psmb6	-1.4945	0.0477605
Proteasome 26S Subunit, ATPase 3	psmc3	1.41284	0.040259
UBX Domain Protein 4	ubxn4	1.39282	0.00958614
F-Box And Leucine Rich Repeat Protein 3	fbxl3	1.37461	0.000982468
Ubiquitin Specific Peptidase 48	usp48	1.35935	0.036251
Cellular Communication Network Factor 1	ccna2	1.31139	0.00564914
Proteasome 20S Subunit Alpha 4	psma4	1.28878	0.0267029
Papilin, Proteoglycan Like Sulfated Glycoprotein	papln	1.27195	0.0133356
O-Linked N-Acetylglucosamine (GlcNAc) Transferase	ogt	1.27086	0.00852769
OTU Deubiquitinase 3	otud3	1.25633	0.0354784
RuvB Like AAA ATPase 1	ruvbl1	1.20583	0.00855272
F-Box Protein 31	fbxo31	1.17757	0.020618
PEST Proteolytic Signal Containing Nuclear Protein	pcnp	1.12432	0.0227994
Ubiquitin Specific Peptidase 4	usp4	1.10302	0.00687409
regulation of proteolysis (GO:0030162)
UP-regulated genes					DOWN-regulated genes
Gene name	Gene acronym	FC	P value		Gene name	Gene acronym	FC	P value
Tribbles Pseudokinase 1	trib1	1.74024	0.010755		Estrogen Receptor Binding Site Associated Antigen 9	ebag9	-1.15138	0.00277878
SUMO Specific Peptidase 1	senp1	1.69908	0.0220079		Interleukin 1 Beta	il1b	-1.16737	0.0249275
Leukocyte elastase inhibitor [Salmo salar]	serpinb1	1.56077	0.0237062		Peroxiredoxin 3	prdx3	-1.22017	0.00914157
Inter-Alpha-Trypsin Inhibitor Heavy Chain 3	itih3	1.52993	0.0255447		Secretory Leukocyte Peptidase Inhibitor	slpi	-1.26485	0.0100528
Nardilysin Convertase	nrd1	1.44263	0.00317936		Apoptosis Inducing Factor Mitochondria Associated 1	aifm1	-1.28761	0.00953412
Fas Associated Via Death Domain	fadd	1.41741	0.0241273		Latexin	lxn	-1.29745	0.0390887
Proteasome 26S Subunit, ATPase 3	psmc3	1.41284	0.040259		TATA Element Modulatory Factor 1	tmf1	-1.34014	0.0159175
BCL2 Like 12	bcl2l12	1.40476	0.0151549
Cystatin B	cstb	1.35603	0.0337469
NLR Family Pyrin Domain Containing 12	nlrp12	1.30627	0.0474131
CD81 Molecule	cd81	1.27886	0.0176388
Papilin, Proteoglycan Like Sulfated Glycoprotein	papln	1.27195	0.0133356
O-Linked N-Acetylglucosamine (GlcNAc) Transferase	ogt	1.27086	0.00852769
NOP53 Ribosome Biogenesis Factor	gltscr2	1.26324	0.0343062
DnaJ Heat Shock Protein Family (Hsp40) Member B6	dnajb6	1.23953	0.015209
Complement Factor H	cfh	1.21896	0.0486165
regulation of peptidase activity (GO:0052547)
UP-regulated genes					DOWN-regulated genes
Gene name	Gene acronym	FC	P value		Gene name	Gene acronym	FC	P value
SUMO Specific Peptidase 1	senp1	1.69908	0.0220079		Estrogen Receptor Binding Site Associated Antigen 9	ebag9	-1.15138	0.00277878
Leukocyte elastase inhibitor [Salmo salar]	serpinb1	1.56077	0.0237062		Peroxiredoxin 3	prdx3	-1.22017	0.00914157
Inter-Alpha-Trypsin Inhibitor Heavy Chain 3	itih3	1.52993	0.0255447		Secretory Leukocyte Peptidase Inhibitor	slpi	-1.26485	0.0100528
Nardilysin Convertase	nrd1	1.44263	0.00317936		Apoptosis Inducing Factor Mitochondria Associated 1	aifm1	-1.28761	0.00953412
Fas Associated Via Death Domain	fadd	1.41741	0.0241273		Latexin	lxn	-1.29745	0.0390887
BCL2 Like 12	bcl2l12	1.40476	0.0151549
Cystatin B	cstb	1.35603	0.0337469
NLR Family Pyrin Domain Containing 12	nlrp12	1.30627	0.0474131
Papilin, Proteoglycan Like Sulfated Glycoprotein	papln	1.27195	0.0133356
DnaJ Heat Shock Protein Family (Hsp40) Member B6	dnajb6	1.23953	0.015209
regulation of endopeptidase activity (GO:0052548)
UP-regulated genes					DOWN-regulated genes
Gene name	Gene acronym	FC	P value		Gene name	Gene acronym	FC	P value
SUMO Specific Peptidase 1	senp1	1.69908	0.0220079		Peroxiredoxin 3	prdx3	-1.22017	0.00914157
Leukocyte elastase inhibitor [Salmo salar]	serpinb1	1.56077	0.0237062		Secretory Leukocyte Peptidase Inhibitor	slpi	-1.26485	0.0100528
Inter-Alpha-Trypsin Inhibitor Heavy Chain 3	itih3	1.52993	0.0255447		Apoptosis Inducing Factor Mitochondria Associated 1	aifm1	-1.28761	0.00953412
Nardilysin Convertase	nrd1	1.44263	0.00317936		Latexin	lxn	-1.29745	0.0390887
Fas Associated Via Death Domain	fadd	1.41741	0.0241273
BCL2 Like 12	bcl2l12	1.40476	0.0151549
Cystatin B	cstb	1.35603	0.0337469
NLR Family Pyrin Domain Containing 12	nlrp12	1.30627	0.0474131
Papilin, Proteoglycan Like Sulfated Glycoprotein	papln	1.27195	0.0133356
DnaJ Heat Shock Protein Family (Hsp40) Member B6	dnajb6	1.23953	0.015209
protein deubiquitination (GO:0016579)
UP-regulated genes					DOWN-regulated genes
Genes	Gene acronym	FC	P value		Genes	Gene acronym	FC	P value
Proteasome 20S Subunit Alpha 6	psma6	1.49116	0.0140671		Actin Beta	actb	-1.09495	0.00745295
Ubiquitin Specific Peptidase 10	usp10	1.48974	0.025865		Actin Beta	actb	-1.20113	0.0114611
Proteasome 26S Subunit, ATPase 3	psmc3	1.41284	0.040259		Hypoxia Inducible Factor 1 Subunit Alpha	hif1a	-1.25874	0.00152197
Ubiquitin Specific Peptidase 48	usp48	1.35935	0.036251		NFKB Inhibitor Alpha	nfkbia	-1.32668	0.0473511
Cellular Communication Network Factor 1	ccna2	1.31139	0.00564914		Proteasome 20S Subunit Beta 6	psmb6	-1.4945	0.0477605
Proteasome 20S Subunit Alpha 4	psma4	1.28878	0.0267029
O-Linked N-Acetylglucosamine (GlcNAc) Transferase	ogt	1.27086	0.00852769
OTU Deubiquitinase 3	otud3	1.25633	0.0354784
RuvB Like AAA ATPase 1	ruvbl1	1.20583	0.00855272
Ubiquitin Specific Peptidase 4	usp4	1.10302	0.00687409

## Sheet: Supp. Table 4
Supplementary Table 4– Differentially expressed genes (DEGs) classified according their Gene Ontology (GO) terms related to immunity, obtained from the microarray-based functional enrichment analysis of the mid-anterior intestine of juvenile gilthead seabream fed the garlic, carvacrol and thymol essential oils (EOs) supplemented diet. Table lists the fold-change values (FC) and respective P - val…
IMMUNITY
cell activation (GO:0001775)
UP-regulated genes					DOWN-regulated genes
Gene name	Gene acronym	FC	P value		Gene name	Gene acronym	FC	P value
Serine Protease 3	prss3	1.82372	0.00182074		TANK Binding Kinase 1	tbk1	-1.08704	0.0262571
Leukocyte elastase inhibitor [Salmo salar]	serpinb1	1.56077	0.0237062		Transmembrane Protein 30A	tmem30a	-1.14586	0.0209053
Adenosine Deaminase	ada	1.51748	0.0247786		Helicase, Lymphoid Specific	hells	-1.16494	0.0407286
Phosphatidylinositol-3,4,5-Trisphosphate Dependent Rac Exchange Factor 1	prex1	1.47756	0.0181403		G Protein Subunit Alpha 15	gna15	-1.18621	0.0260997
RAB10, Member RAS Oncogene Family	rab10	1.45637	0.0297925		Tetraspanin 14	tspan14	-1.2104	0.020118
Fas Associated Via Death Domain	fadd	1.41741	0.0241273		Nibrin	nbn	-1.23784	0.0311598
Proteasome 26S Subunit, ATPase 3	psmc3	1.41284	0.040259		Prolylcarboxypeptidase	prcp	-1.262	0.0303647
Adaptor Related Protein Complex 1 Subunit Mu 1	ap1m1	1.36629	0.0163808		Secretory Leukocyte Peptidase Inhibitor	slpi	-1.26485	0.0100528
Cystatin B	cstb	1.35603	0.0337469		Transmembrane Channel Like 6	tmc6	-1.28375	0.0460744
CD9 Molecule	cd9	1.28261	0.0329575		Cadherin 17	cdh17	-1.29451	0.00775878
NRAS Proto-Oncogene, GTPase	nras	1.25692	0.0101052		Collagen Type I Alpha 2 Chain	col1a2	-1.30382	0.00768824
Catenin Beta 1	ctnnb1	1.25451	0.0456308		Solute Carrier Family 44 Member 2	slc44a2	-1.32656	0.0231125
Golgin A7	golga7	1.25021	0.0210602		Cathepsin B	ctsb	-1.3402	0.0311734
Perforin 1	prf1	1.1809	0.0340021
HECT, UBA And WWE Domain Containing E3 Ubiquitin Protein Ligase 1	huwe1	1.14584	0.037632
leukocyte activation (GO:0045321)
UP-regulated genes					DOWN-regulated genes
Gene name	Gene acronym	FC	P value		Gene name	Gene acronym	FC	P value
Serine Protease 3	prss3	1.82372	0.00182074		TANK Binding Kinase 1	tbk1	-1.08704	0.0262571	min
Leukocyte elastase inhibitor [Salmo salar]	serpinb1	1.56077	0.0237062		Transmembrane Protein 30A	tmem30a	-1.14586	0.0209053
Adenosine Deaminase	ada	1.51748	0.0247786		Helicase, Lymphoid Specific	hells	-1.16494	0.0407286
Phosphatidylinositol-3,4,5-Trisphosphate Dependent Rac Exchange Factor 1	prex1	1.47756	0.0181403		Tetraspanin 14	tspan14	-1.2104	0.020118
RAB10, Member RAS Oncogene Family	rab10	1.45637	0.0297925		Nibrin	nbn	-1.23784	0.0311598
Fas Associated Via Death Domain	fadd	1.41741	0.0241273		Prolylcarboxypeptidase	prcp	-1.262	0.0303647
Proteasome 26S Subunit, ATPase 3	psmc3	1.41284	0.040259		Secretory Leukocyte Peptidase Inhibitor	slpi	-1.26485	0.0100528
Adaptor Related Protein Complex 1 Subunit Mu 1	ap1m1	1.36629	0.0163808		Transmembrane Channel Like 6	tmc6	-1.28375	0.0460744
Cystatin B	cstb	1.35603	0.0337469		Cadherin 17	cdh17	-1.29451	0.00775878
NRAS Proto-Oncogene, GTPase	nras	1.25692	0.0101052		Solute Carrier Family 44 Member 2	slc44a2	-1.32656	0.0231125
Catenin Beta 1	ctnnb1	1.25451	0.0456308		Cathepsin B	ctsb	-1.3402	0.0311734
Golgin A7	golga7	1.25021	0.0210602
Perforin 1	prf1	1.1809	0.0340021
HECT, UBA And WWE Domain Containing E3 Ubiquitin Protein Ligase 1	huwe1	1.14584	0.037632
leukocyte activation involved in immune response (GO:0002366)
UP-regulated genes					DOWN-regulated genes
Gene name	Gene acronym	FC	P value		Gene name	Gene acronym	FC	P value
Serine Protease 3	prss3	1.82372	0.00182074		Transmembrane Protein 30A	tmem30a	-1.14586	0.0209053
Leukocyte elastase inhibitor [Salmo salar]	serpinb1	1.56077	0.0237062		Tetraspanin 14	tspan14	-1.2104	0.020118
Adenosine Deaminase	ada	1.51748	0.0247786		Nibrin	nbn	-1.23784	0.0311598
RAB10, Member RAS Oncogene Family	rab10	1.45637	0.0297925		Prolylcarboxypeptidase	prcp	-1.262	0.0303647
Proteasome 26S Subunit, ATPase 3	psmc3	1.41284	0.040259		Secretory Leukocyte Peptidase Inhibitor	slpi	-1.26485	0.0100528
Adaptor Related Protein Complex 1 Subunit Mu 1	ap1m1	1.36629	0.0163808		Transmembrane Channel Like 6	tmc6	-1.28375	0.0460744
Cystatin B	cstb	1.35603	0.0337469		Cadherin 17	cdh17	-1.29451	0.00775878
NRAS Proto-Oncogene, GTPase	nras	1.25692	0.0101052		Solute Carrier Family 44 Member 2	slc44a2	-1.32656	0.0231125
Golgin A7	golga7	1.25021	0.0210602		Cathepsin B	ctsb	-1.3402	0.0311734
HECT, UBA And WWE Domain Containing E3 Ubiquitin Protein Ligase 1	huwe1	1.14584	0.037632
neutrophil activation (GO:0042119)
UP-regulated genes					DOWN-regulated genes
Gene name	Gene acronym	FC	P value		Gene name	Gene acronym	FC	P value
Serine Protease 3	prss3	1.82372	0.00182074		Transmembrane Protein 30A	tmem30a	-1.14586	0.0209053
Leukocyte elastase inhibitor [Salmo salar]	serpinb1	1.56077	0.0237062		Tetraspanin 14	tspan14	-1.2104	0.020118
Phosphatidylinositol-3,4,5-Trisphosphate Dependent Rac Exchange Factor 1	prex1	1.47756	0.0181403		Prolylcarboxypeptidase	prcp	-1.262	0.0303647
RAB10, Member RAS Oncogene Family	rab10	1.45637	0.0297925		Secretory Leukocyte Peptidase Inhibitor	slpi	-1.26485	0.0100528
Proteasome 26S Subunit, ATPase 3	psmc3	1.41284	0.040259		Transmembrane Channel Like 6	tmc6	-1.28375	0.0460744
Adaptor Related Protein Complex 1 Subunit Mu 1	ap1m1	1.36629	0.0163808		Solute Carrier Family 44 Member 2	slc44a2	-1.32656	0.0231125
Cystatin B	cstb	1.35603	0.0337469		Cathepsin B	ctsb	-1.3402	0.0311734
NRAS Proto-Oncogene, GTPase	nras	1.25692	0.0101052
Golgin A7	golga7	1.25021	0.0210602
HECT, UBA And WWE Domain Containing E3 Ubiquitin Protein Ligase 1	huwe1	1.14584	0.037632
neutrophil degranulation (GO:0043312)
UP-regulated genes					DOWN-regulated genes
Gene name	Gene acronym	FC	P value		Gene name	Gene acronym	FC	P value
Serine Protease 3	prss3	1.82372	0.00182074		Transmembrane Protein 30A	tmem30a	-1.14586	0.0209053
Leukocyte elastase inhibitor [Salmo salar]	serpinb1	1.56077	0.0237062		Tetraspanin 14	tspan14	-1.2104	0.020118
RAB10, Member RAS Oncogene Family	rab10	1.45637	0.0297925		Prolylcarboxypeptidase	prcp	-1.262	0.0303647
Proteasome 26S Subunit, ATPase 3	psmc3	1.41284	0.040259		Secretory Leukocyte Peptidase Inhibitor	slpi	-1.26485	0.0100528
Adaptor Related Protein Complex 1 Subunit Mu 1	ap1m1	1.36629	0.0163808		Transmembrane Channel Like 6	tmc6	-1.28375	0.0460744
Cystatin B	cstb	1.35603	0.0337469		Solute Carrier Family 44 Member 2	slc44a2	-1.32656	0.0231125
NRAS Proto-Oncogene, GTPase	nras	1.25692	0.0101052		Cathepsin B	ctsb	-1.3402	0.0311734
Golgin A7	golga7	1.25021	0.0210602
HECT, UBA And WWE Domain Containing E3 Ubiquitin Protein Ligase 1	huwe1	1.14584	0.037632
regulated exocytosis (GO:0045055)
UP-regulated genes					DOWN-regulated genes
Gene name	Gene acronym	FC	P value		Gene name	Gene acronym	FC	P value
Serine Protease 3	prss3	1.82372	0.00182074		Transmembrane Protein 30A	tmem30a	-1.14586	0.0209053
Leukocyte elastase inhibitor [Salmo salar]	serpinb1	1.56077	0.0237062		Vesicle Transport Through Interaction With T-SNAREs 1B	vti1b	-1.14936	0.0197365
Inter-Alpha-Trypsin Inhibitor Heavy Chain 3	itih3	1.52993	0.0255447		Tetraspanin 14	tspan14	-1.2104	0.020118
RAB10, Member RAS Oncogene Family	rab10	1.45637	0.0297925		Prolylcarboxypeptidase	prcp	-1.262	0.0303647
Syntaxin 4	stx4	1.43941	0.0225809		Secretory Leukocyte Peptidase Inhibitor	slpi	-1.26485	0.0100528
Proteasome 26S Subunit, ATPase 3	psmc3	1.41284	0.040259		Transmembrane Channel Like 6	tmc6	-1.28375	0.0460744
Adaptor Related Protein Complex 1 Subunit Mu 1	ap1m1	1.36629	0.0163808		Solute Carrier Family 44 Member 2	slc44a2	-1.32656	0.0231125
Cystatin B	cstb	1.35603	0.0337469		Cathepsin B	ctsb	-1.3402	0.0311734
CD9 Molecule	cd9	1.28261	0.0329575
NRAS Proto-Oncogene, GTPase	nras	1.25692	0.0101052
Golgin A7	golga7	1.25021	0.0210602
HECT, UBA And WWE Domain Containing E3 Ubiquitin Protein Ligase 1	huwe1	1.14584	0.037632

## Sheet: Supp. Table 5
Supplementary Table 5– Differentially expressed genes (DEGs) classified according their Gene Ontology (GO) terms related to transport and secretion, obtained from the microarray-based functional enrichment analysis of the mid-anterior intestine of juvenile gilthead seabream fed the garlic, carvacrol and thymol essential oils (EOs) supplemented diet. Table lists the fold-change values (FC) and res…
TRANSPORT & SECRETION
transport (GO:0006810)
UP-regulated genes					DOWN-regulated genes
Gene name	Gene acronym	FC	P value		Gene name	Gene acronym	FC	P value
Fatty Acid Binding Protein 6	fabp6	2.65918	0.0444729		Vacuolar Protein Sorting 4 Homolog B	vps4b	-1.05787	0.00158312
Carbonic Anhydrase 2	ca2	2.08936	0.0460219		Cut Like Homeobox 1	cux1	-1.07092	0.0127073
Serine Protease 3	prss3	1.82372	0.00182074		Actin Beta	actb	-1.09495	0.00745295
RAB5A, Member RAS Oncogene Family	rab5a	1.66763	0.0231062		Transmembrane Protein 30A	tmem30a	-1.14586	0.0209053
Carbamoyl-Phosphate Synthetase 2, Aspartate Transcarbamylase, And Dihydroorotase	cad	1.66562	0.00168042		Phosphatidylcholine Transfer Protein	pctp	-1.14632	0.00779401
Nucleoporin 210	nup210	1.65487	0.031901		Vesicle Transport Through Interaction With T-SNAREs 1B	vti1b	-1.14936	0.0197365
Leukocyte elastase inhibitor [Salmo salar]	serpinb1	1.56077	0.0237062		Zw10 Kinetochore Protein	zw10	-1.16248	0.0296524
Eukaryotic Translation Initiation Factor 4E	eif4e	1.54291	0.00160139		BLOC-1 Related Complex Subunit 5	loh12cr1	-1.18131	0.0156846
Inter-Alpha-Trypsin Inhibitor Heavy Chain 3	itih3	1.52993	0.0255447		2,4-Dienoyl-CoA Reductase 2	decr2	-1.19667	0.0330691
Adenosine Deaminase	ada	1.51748	0.0247786		ATP Synthase Membrane Subunit C Locus 1	atp5g1	-1.20031	0.0111917
NEDD4 E3 Ubiquitin Protein Ligase	nedd4	1.49097	0.016602		Actin Beta	actb	-1.20113	0.0114611
Autophagy Related 10	atg10	1.46473	0.0396913		Tyrosine 3-Monooxygenase/Tryptophan 5-Monooxygenase Activation Protein Gamma	ywhag	-1.20931	0.0473768
RAB10, Member RAS Oncogene Family	rab10	1.45637	0.0297925		Tetraspanin 14	tspan14	-1.2104	0.020118
Lysyl Oxidase Like 2	loxl2	1.45548	0.00971946		ATP Synthase Membrane Subunit C Locus 1	atp5g1	-1.21449	0.0118783
Syntaxin 4	stx4	1.43941	0.0225809		Glutamic-Oxaloacetic Transaminase 2	got2	-1.25442	0.00805865
Dynein Cytoplasmic 1 Intermediate Chain 2	dync1i2	1.43045	0.0131318		Hypoxia Inducible Factor 1 Subunit Alpha	hif1a	-1.25874	0.00152197
Protein Disulfide Isomerase Family A Member 4	pdia4	1.41721	0.032309		Prolylcarboxypeptidase	prcp	-1.262	0.0303647
Proteasome 26S Subunit, ATPase 3	psmc3	1.41284	0.040259		Alpha Tocopherol Transfer Protein	ttpa	-1.26445	0.00682529
Poly(A) Binding Protein Nuclear 1	pabpn1	1.36844	0.00846406		Secretory Leukocyte Peptidase Inhibitor	slpi	-1.26485	0.0100528
Adaptor Related Protein Complex 1 Subunit Mu 1	ap1m1	1.36629	0.0163808		Spastin	spast	-1.28045	0.00446086
Rho GTPase Activating Protein 1	arhgap1	1.36338	0.0480126		Transmembrane Channel Like 6	tmc6	-1.28375	0.0460744
Dynamin 1 Like	dnm1l	1.35776	0.0145782		Cadherin 17	cdh17	-1.29451	0.00775878
Cystatin B	cstb	1.35603	0.0337469		Solute Carrier Family 44 Member 2	slc44a2	-1.32656	0.0231125
Tubulin Alpha 1a	tuba1a	1.33119	0.00828656		NFKB Inhibitor Alpha	nfkbia	-1.32668	0.0473511
Centrosomal Protein 19	cep19	1.33035	0.0343099		TATA Element Modulatory Factor 1	tmf1	-1.34014	0.0159175
Leucine Rich Pentatricopeptide Repeat Containing	lrpprc	1.32315	0.0371482		Cathepsin B	ctsb	-1.3402	0.0311734
ATP Binding Cassette Subfamily B Member 1	abcb1	1.323	0.0013886		Aquaporin 12A	aqp12a	-1.35324	0.0310329
CD9 Molecule	cd9	1.28261	0.0329575		Voltage Dependent Anion Channel 1	vdac1	-1.39981	0.0311177
CD81 Molecule	cd81	1.27886	0.0176388
DEAD-Box Helicase 19B	ddx19b	1.27288	0.0331491
ATPase Na+/K+ Transporting Subunit Alpha 1	atp1a1	1.27076	0.0221072
Symplekin	sympk	1.26959	0.0149817
NOP53 Ribosome Biogenesis Factor	gltscr2	1.26324	0.0343062
NRAS Proto-Oncogene, GTPase	nras	1.25692	0.0101052
Catenin Beta 1	ctnnb1	1.25451	0.0456308
Dystonin	dst	1.25342	0.0153457
Golgin A7	golga7	1.25021	0.0210602
Serine And Arginine Rich Splicing Factor 7	srsf7	1.24686	0.0162755
RAB1A, Member RAS Oncogene Family	rab1a	1.23795	0.0254529
Dynamin 1 Like	dnm1l	1.22704	0.0148089
Kinesin Family Member 2A	kif2a	1.22171	0.0144109
SRP Receptor Subunit Alpha	srpr	1.22155	0.0244474
VAMP Associated Protein B And C	vapb	1.21986	0.0469146
Zinc Finger CCCH-Type Containing 11A	zc3h11a	1.20703	0.0227947
Ceruloplasmin	cp	1.18355	0.029963
Perforin 1	prf1	1.1809	0.0340021
Protein Kinase C And Casein Kinase Substrate In Neurons 2	pacsin2	1.1699	0.0314316
Retinoic Acid Receptor Alpha	rara	1.16425	0.00336044
HECT, UBA And WWE Domain Containing E3 Ubiquitin Protein Ligase 1	huwe1	1.14584	0.037632
Calcitonin Receptor Like Receptor	calcrl	1.10748	0.0179215
Mitochondrial Calcium Uptake 1	micu1	1.07397	0.0475685
intracellular transport (GO:0046907)
UP-regulated genes					DOWN-regulated genes
Gene name	Gene acronym	FC	P value		Gene name	Gene acronym	FC	P value
RAB5A, Member RAS Oncogene Family	rab5a	1.66763	0.0231062		Vacuolar Protein Sorting 4 Homolog B	vps4b	-1.05787	0.00158312
Nucleoporin 210	nup210	1.65487	0.031901		Vesicle Transport Through Interaction With T-SNAREs 1B	vti1b	-1.14936	0.0197365
Eukaryotic Translation Initiation Factor 4E	eif4e	1.54291	0.00160139		Zw10 Kinetochore Protein	zw10	-1.16248	0.0296524
NEDD4 E3 Ubiquitin Protein Ligase	nedd4	1.49097	0.016602		BLOC-1 Related Complex Subunit 5	loh12cr1	-1.18131	0.0156846
RAB10, Member RAS Oncogene Family	rab10	1.45637	0.0297925		2,4-Dienoyl-CoA Reductase 2	decr2	-1.19667	0.0330691
Syntaxin 4	stx4	1.43941	0.0225809		Tyrosine 3-Monooxygenase/Tryptophan 5-Monooxygenase Activation Protein Gamma	ywhag	-1.20931	0.0473768
Dynein Cytoplasmic 1 Intermediate Chain 2	dync1i2	1.43045	0.0131318		Hypoxia Inducible Factor 1 Subunit Alpha	hif1a	-1.25874	0.00152197
Poly(A) Binding Protein Nuclear 1	pabpn1	1.36844	0.00846406		Spastin	spast	-1.28045	0.00446086
Adaptor Related Protein Complex 1 Subunit Mu 1	ap1m1	1.36629	0.0163808		NFKB Inhibitor Alpha	nfkbia	-1.32668	0.0473511
Rho GTPase Activating Protein 1	arhgap1	1.36338	0.0480126
Dynamin 1 Like	dnm1l	1.35776	0.0145782
Tubulin Alpha 1a	tuba1a	1.33119	0.00828656
Leucine Rich Pentatricopeptide Repeat Containing	lrpprc	1.32315	0.0371482
DEAD-Box Helicase 19B	ddx19b	1.27288	0.0331491
Symplekin	sympk	1.26959	0.0149817
NOP53 Ribosome Biogenesis Factor	gltscr2	1.26324	0.0343062
Catenin Beta 1	ctnnb1	1.25451	0.0456308
Dystonin	dst	1.25342	0.0153457
Golgin A7	golga7	1.25021	0.0210602
Serine And Arginine Rich Splicing Factor 7	srsf7	1.24686	0.0162755
RAB1A, Member RAS Oncogene Family	rab1a	1.23795	0.0254529
Dynamin 1 Like	dnm1l	1.22704	0.0148089
SRP Receptor Subunit Alpha	srpr	1.22155	0.0244474
VAMP Associated Protein B And C	vapb	1.21986	0.0469146
Zinc Finger CCCH-Type Containing 11A	zc3h11a	1.20703	0.0227947
vesicle-mediated transport (GO:0016192)
UP-regulated genes					DOWN-regulated genes
Gene name	Gene acronym	FC	P value		Gene name	Gene acronym	FC	P value
Serine Protease 3	prss3	1.82372	0.00182074		Vacuolar Protein Sorting 4 Homolog B	vps4b	-1.05787	0.00158312
RAB5A, Member RAS Oncogene Family	rab5a	1.66763	0.0231062		Cut Like Homeobox 1	cux1	-1.07092	0.0127073
Leukocyte elastase inhibitor [Salmo salar]	serpinb1	1.56077	0.0237062		Actin Beta	actb	-1.09495	0.00745295
Inter-Alpha-Trypsin Inhibitor Heavy Chain 3	itih3	1.52993	0.0255447		Transmembrane Protein 30A	tmem30a	-1.14586	0.0209053
NEDD4 E3 Ubiquitin Protein Ligase	nedd4	1.49097	0.016602		Vesicle Transport Through Interaction With T-SNAREs 1B	vti1b	-1.14936	0.0197365
RAB10, Member RAS Oncogene Family	rab10	1.45637	0.0297925		Zw10 Kinetochore Protein	zw10	-1.16248	0.0296524
Lysyl Oxidase Like 2	loxl2	1.45548	0.00971946		Actin Beta	actb	-1.20113	0.0114611
Syntaxin 4	stx4	1.43941	0.0225809		Tetraspanin 14	tspan14	-1.2104	0.020118
Dynein Cytoplasmic 1 Intermediate Chain 2	dync1i2	1.43045	0.0131318		Prolylcarboxypeptidase	prcp	-1.262	0.0303647
Proteasome 26S Subunit, ATPase 3	psmc3	1.41284	0.040259		Secretory Leukocyte Peptidase Inhibitor	slpi	-1.26485	0.0100528
Adaptor Related Protein Complex 1 Subunit Mu 1	ap1m1	1.36629	0.0163808		Spastin	spast	-1.28045	0.00446086
Rho GTPase Activating Protein 1	arhgap1	1.36338	0.0480126		Transmembrane Channel Like 6	tmc6	-1.28375	0.0460744
Dynamin 1 Like	dnm1l	1.35776	0.0145782		Solute Carrier Family 44 Member 2	slc44a2	-1.32656	0.0231125
Cystatin B	cstb	1.35603	0.0337469		Cathepsin B	ctsb	-1.3402	0.0311734
Centrosomal Protein 19	cep19	1.33035	0.0343099
CD9 Molecule	cd9	1.28261	0.0329575
CD81 Molecule	cd81	1.27886	0.0176388
NRAS Proto-Oncogene, GTPase	nras	1.25692	0.0101052
Catenin Beta 1	ctnnb1	1.25451	0.0456308
Golgin A7	golga7	1.25021	0.0210602
RAB1A, Member RAS Oncogene Family	rab1a	1.23795	0.0254529
Dynamin 1 Like	dnm1l	1.22704	0.0148089
Kinesin Family Member 2A	kif2a	1.22171	0.0144109
VAMP Associated Protein B And C	vapb	1.21986	0.0469146
Protein Kinase C And Casein Kinase Substrate In Neurons 2	pacsin2	1.1699	0.0314316
Retinoic Acid Receptor Alpha	rara	1.16425	0.00336044
HECT, UBA And WWE Domain Containing E3 Ubiquitin Protein Ligase 1	huwe1	1.14584	0.037632
Calcitonin Receptor Like Receptor	calcrl	1.10748	0.0179215
secretion (GO:0046903)
UP-regulated genes					DOWN-regulated genes
Gene name	Gene acronym	FC	P value		Gene name	Gene acronym	FC	P value
Carbonic Anhydrase 2	ca2	2.08936	0.0460219		Transmembrane Protein 30A	tmem30a	-1.14586	0.0209053	min
Serine Protease 3	prss3	1.82372	0.00182074		Vesicle Transport Through Interaction With T-SNAREs 1B	vti1b	-1.14936	0.0197365
Carbamoyl-Phosphate Synthetase 2, Aspartate Transcarbamylase, And Dihydroorotase	cad	1.66562	0.00168042		Tetraspanin 14	tspan14	-1.2104	0.020118
Leukocyte elastase inhibitor [Salmo salar]	serpinb1	1.56077	0.0237062		Glutamic-Oxaloacetic Transaminase 2	got2	-1.25442	0.00805865
Inter-Alpha-Trypsin Inhibitor Heavy Chain 3	itih3	1.52993	0.0255447		Hypoxia Inducible Factor 1 Subunit Alpha	hif1a	-1.25874	0.00152197
Adenosine Deaminase	ada	1.51748	0.0247786		Prolylcarboxypeptidase	prcp	-1.262	0.0303647
RAB10, Member RAS Oncogene Family	rab10	1.45637	0.0297925		Secretory Leukocyte Peptidase Inhibitor	slpi	-1.26485	0.0100528
Syntaxin 4	stx4	1.43941	0.0225809		Transmembrane Channel Like 6	tmc6	-1.28375	0.0460744
Protein Disulfide Isomerase Family A Member 4	pdia4	1.41721	0.032309		Solute Carrier Family 44 Member 2	slc44a2	-1.32656	0.0231125
Proteasome 26S Subunit, ATPase 3	psmc3	1.41284	0.040259		TATA Element Modulatory Factor 1	tmf1	-1.34014	0.0159175
Adaptor Related Protein Complex 1 Subunit Mu 1	ap1m1	1.36629	0.0163808		Cathepsin B	ctsb	-1.3402	0.0311734
Cystatin B	cstb	1.35603	0.0337469
CD9 Molecule	cd9	1.28261	0.0329575
NRAS Proto-Oncogene, GTPase	nras	1.25692	0.0101052
Golgin A7	golga7	1.25021	0.0210602
RAB1A, Member RAS Oncogene Family	rab1a	1.23795	0.0254529
HECT, UBA And WWE Domain Containing E3 Ubiquitin Protein Ligase 1	huwe1	1.14584	0.037632

## Sheet: Supp. Table 6
Supplementary Table 6 – Differentially expressed genes (DEGs) classified according their Gene Ontology (GO) terms related to response to cyclic compounds, obtained from the microarray-based functional enrichment analysis of the mid-anterior intestine of juvenile gilthead seabream fed the garlic, carvacrol and thymol essential oils (EOs) supplemented diet. Table lists the fold-change values (FC) a…
RESPONSE TO CYCLIC COMPOUNDS
response to organic cyclic compound (GO:0014070)
UP-regulated genes					DOWN-regulated genes
Gene name	Gene acronym	FC	P value		Gene name	Gene acronym	FC	P value
Carbonic Anhydrase 2	ca2	2.08936	0.0460219		Actin Beta	actb	-1.09495	0.00745295
Carbamoyl-Phosphate Synthetase 2, Aspartate Transcarbamylase, And Dihydroorotase	cad	1.66562	0.00168042		Interleukin 1 Beta	il1b	-1.16737	0.0249275
Tenascin C	tnc	1.57748	0.0174482		Retinoid X Receptor Beta	rxrb	-1.172	0.0303824
Homer Scaffold Protein 2	homer2	1.57361	0.0496329		Actin Beta	actb	-1.20113	0.0114611
Adenosine Deaminase	ada	1.51748	0.0247786		Glutamic-Oxaloacetic Transaminase 2	got2	-1.25442	0.00805865
NEDD4 E3 Ubiquitin Protein Ligase	nedd4	1.49097	0.016602		Apoptosis Inducing Factor Mitochondria Associated 1	aifm1	-1.28761	0.00953412
Mediator Complex Subunit 14	med14	1.48598	0.0472055		NFKB Inhibitor Alpha	nfkbia	-1.32668	0.0473511
Fas Associated Via Death Domain	fadd	1.41741	0.0241273		TATA Element Modulatory Factor 1	tmf1	-1.34014	0.0159175
Dynamin 1 Like	dnm1l	1.35776	0.0145782
Telomerase Reverse Transcriptase	tert	1.35391	0.00947253
Cellular Communication Network Factor 1	ccna2	1.31139	0.00564914
DEAH-Box Helicase 36	dhx36	1.29654	0.00211478
Heterogeneous Nuclear Ribonucleoprotein U	hnrnpu	1.2838	0.0123707
ATPase Na+/K+ Transporting Subunit Alpha 1	atp1a1	1.27076	0.0221072
Rap Guanine Nucleotide Exchange Factor 3	rapgef3	1.2592	0.000516984
Catenin Beta 1	ctnnb1	1.25451	0.0456308
Dynamin 1 Like	dnm1l	1.22704	0.0148089
DEAD-Box Helicase 5	ddx5	1.22602	0.0165865
Tyrosine Aminotransferase	tat	1.21571	0.0217057
Nicotinamide Phosphoribosyltransferase	nampt	1.18407	0.0395249
RWD Domain Containing 1	rwdd1	1.17268	0.0370578
Retinoic Acid Receptor Alpha	rara	1.16425	0.00336044
cellular response to organic cyclic compound (GO:0071407)
UP-regulated genes					DOWN-regulated genes
Gene name	Gene acronym	FC	P value		Gene name	Gene acronym	FC	P value
Tenascin C	tnc	1.57748	0.0174482		Actin Beta	actb	-1.09495	0.00745295
NEDD4 E3 Ubiquitin Protein Ligase	nedd4	1.49097	0.016602		Interleukin 1 Beta	il1b	-1.16737	0.0249275
Mediator Complex Subunit 14	med14	1.48598	0.0472055		Retinoid X Receptor Beta	rxrb	-1.172	0.0303824
Dynamin 1 Like	dnm1l	1.35776	0.0145782		Actin Beta	actb	-1.20113	0.0114611
Telomerase Reverse Transcriptase	tert	1.35391	0.00947253		Apoptosis Inducing Factor Mitochondria Associated 1	aifm1	-1.28761	0.00953412
Cellular Communication Network Factor 1	ccna2	1.31139	0.00564914		NFKB Inhibitor Alpha	nfkbia	-1.32668	0.0473511
Heterogeneous Nuclear Ribonucleoprotein U	hnrnpu	1.2838	0.0123707		TATA Element Modulatory Factor 1	tmf1	-1.34014	0.0159175
ATPase Na+/K+ Transporting Subunit Alpha 1	atp1a1	1.27076	0.0221072
Rap Guanine Nucleotide Exchange Factor 3	rapgef3	1.2592	0.000516984
Catenin Beta 1	ctnnb1	1.25451	0.0456308
Dynamin 1 Like	dnm1l	1.22704	0.0148089
DEAD-Box Helicase 5	ddx5	1.22602	0.0165865
RWD Domain Containing 1	rwdd1	1.17268	0.0370578
Retinoic Acid Receptor Alpha	rara	1.16425	0.00336044
response to lipid (GO:0033993)
UP-regulated genes					DOWN-regulated genes
Gene name	Gene acronym	FC	P value		Gene name	Gene acronym	FC	P value
Carbonic Anhydrase 2	ca2	2.08936	0.0460219		Vacuolar Protein Sorting 4 Homolog B	vps4b	-1.05787	0.00158312
Tribbles Pseudokinase 1	trib1	1.74024	0.010755		Interleukin 1 Beta	il1b	-1.16737	0.0249275
Carbamoyl-Phosphate Synthetase 2, Aspartate Transcarbamylase, And Dihydroorotase	cad	1.66562	0.00168042		Retinoid X Receptor Beta	rxrb	-1.172	0.0303824
Tenascin C	tnc	1.57748	0.0174482		Peroxiredoxin 3	prdx3	-1.22017	0.00914157
NEDD4 E3 Ubiquitin Protein Ligase	nedd4	1.49097	0.016602		Secretory Leukocyte Peptidase Inhibitor	slpi	-1.26485	0.0100528
Mediator Complex Subunit 14	med14	1.48598	0.0472055		Apoptosis Inducing Factor Mitochondria Associated 1	aifm1	-1.28761	0.00953412
Poly(A) Binding Protein Nuclear 1	pabpn1	1.36844	0.00846406		NFKB Inhibitor Alpha	nfkbia	-1.32668	0.0473511
Dynamin 1 Like	dnm1l	1.35776	0.0145782
Cellular Communication Network Factor 1	ccna2	1.31139	0.00564914
Heterogeneous Nuclear Ribonucleoprotein U	hnrnpu	1.2838	0.0123707
ATPase Na+/K+ Transporting Subunit Alpha 1	atp1a1	1.27076	0.0221072
Catenin Beta 1	ctnnb1	1.25451	0.0456308
Dynamin 1 Like	dnm1l	1.22704	0.0148089
DEAD-Box Helicase 5	ddx5	1.22602	0.0165865
Tyrosine Aminotransferase	tat	1.21571	0.0217057
Pre-MRNA Processing Factor 8	prpf8	1.21372	0.00463726
RWD Domain Containing 1	rwdd1	1.17268	0.0370578
Retinoic Acid Receptor Alpha	rara	1.16425	0.00336044
cellular response to lipid (GO:0071396)
UP-regulated genes					DOWN-regulated genes
Gene name	Gene acronym	FC	P value		Gene name	Gene acronym	FC	P value
Tenascin C	tnc	1.57748	0.0174482		Interleukin 1 Beta	il1b	-1.16737	0.0249275
NEDD4 E3 Ubiquitin Protein Ligase	nedd4	1.49097	0.016602		Retinoid X Receptor Beta	rxrb	-1.172	0.0303824
Mediator Complex Subunit 14	med14	1.48598	0.0472055		Apoptosis Inducing Factor Mitochondria Associated 1	aifm1	-1.28761	0.00953412
Poly(A) Binding Protein Nuclear 1	pabpn1	1.36844	0.00846406		NFKB Inhibitor Alpha	nfkbia	-1.32668	0.0473511
Dynamin 1 Like	dnm1l	1.35776	0.0145782
Cellular Communication Network Factor 1	ccna2	1.31139	0.00564914
Heterogeneous Nuclear Ribonucleoprotein U	hnrnpu	1.2838	0.0123707
ATPase Na+/K+ Transporting Subunit Alpha 1	atp1a1	1.27076	0.0221072
Catenin Beta 1	ctnnb1	1.25451	0.0456308
Dynamin 1 Like	dnm1l	1.22704	0.0148089
DEAD-Box Helicase 5	ddx5	1.22602	0.0165865
Pre-MRNA Processing Factor 8	prpf8	1.21372	0.00463726
RWD Domain Containing 1	rwdd1	1.17268	0.0370578
Retinoic Acid Receptor Alpha	rara	1.16425	0.00336044
response to hormone (GO:0009725)
UP-regulated genes					DOWN-regulated genes
Gene name	Gene acronym	FC	P value		Gene name	Gene acronym	FC	P value
Carbonic Anhydrase 2	ca2	2.08936	0.0460219		Retinoid X Receptor Beta	rxrb	-1.172	0.0303824
Carbamoyl-Phosphate Synthetase 2, Aspartate Transcarbamylase, And Dihydroorotase	cad	1.66562	0.00168042		G Protein Subunit Alpha 15	gna15	-1.18621	0.0260997
Tenascin C	tnc	1.57748	0.0174482		Tyrosine 3-Monooxygenase/Tryptophan 5-Monooxygenase Activation Protein Gamma	ywhag	-1.20931	0.0473768
NEDD4 E3 Ubiquitin Protein Ligase	nedd4	1.49097	0.016602		Glutamic-Oxaloacetic Transaminase 2	got2	-1.25442	0.00805865
Mediator Complex Subunit 14	med14	1.48598	0.0472055		Adiponectin Receptor 1	adipor1	-1.26153	0.0412429
RAB10, Member RAS Oncogene Family	rab10	1.45637	0.0297925		Apoptosis Inducing Factor Mitochondria Associated 1	aifm1	-1.28761	0.00953412
Cellular Communication Network Factor 1	ccna2	1.31139	0.00564914		Cathepsin B	ctsb	-1.3402	0.0311734
Heterogeneous Nuclear Ribonucleoprotein U	hnrnpu	1.2838	0.0123707
Growth Hormone 2	gh2	1.28333	0.0324571
O-Linked N-Acetylglucosamine (GlcNAc) Transferase	ogt	1.27086	0.00852769
ATPase Na+/K+ Transporting Subunit Alpha 1	atp1a1	1.27076	0.0221072
Catenin Beta 1	ctnnb1	1.25451	0.0456308
DEAD-Box Helicase 5	ddx5	1.22602	0.0165865
Tyrosine Aminotransferase	tat	1.21571	0.0217057
RWD Domain Containing 1	rwdd1	1.17268	0.0370578
Retinoic Acid Receptor Alpha	rara	1.16425	0.00336044
response to steroid hormone (GO:0048545)
UP-regulated genes					DOWN-regulated genes
Gene name	Gene acronym	FC	P value		Gene name	Gene acronym	FC	P value
Carbamoyl-Phosphate Synthetase 2, Aspartate Transcarbamylase, And Dihydroorotase	cad	1.66562	0.00168042		Glutamic-Oxaloacetic Transaminase 2	got2	-1.25442	0.00805865
Homer Scaffold Protein 2	homer2	1.57361	0.0496329
Adenosine Deaminase	ada	1.51748	0.0247786
Fas Associated Via Death Domain	fadd	1.41741	0.0241273
DEAH-Box Helicase 15	dhx15	1.3402	0.00250249
Cellular Communication Network Factor 1	ccna2	1.31139	0.00564914
cellular response to hormone stimulus (GO:0032870)
UP-regulated genes					DOWN-regulated genes
Gene name	Gene acronym	FC	P value		Gene name	Gene acronym	FC	P value
Carbonic Anhydrase 2	ca2	2.08936	0.0460219		Retinoid X Receptor Beta	rxrb	-1.172	0.0303824
Tenascin C	tnc	1.57748	0.0174482		G Protein Subunit Alpha 15	gna15	-1.18621	0.0260997
NEDD4 E3 Ubiquitin Protein Ligase	nedd4	1.49097	0.016602		Tyrosine 3-Monooxygenase/Tryptophan 5-Monooxygenase Activation Protein Gamma	ywhag	-1.20931	0.0473768
Mediator Complex Subunit 14	med14	1.48598	0.0472055		Adiponectin Receptor 1	adipor1	-1.26153	0.0412429
RAB10, Member RAS Oncogene Family	rab10	1.45637	0.0297925		Apoptosis Inducing Factor Mitochondria Associated 1	aifm1	-1.28761	0.00953412
Cellular Communication Network Factor 1	ccna2	1.31139	0.00564914		Cathepsin B	ctsb	-1.3402	0.0311734
Heterogeneous Nuclear Ribonucleoprotein U	hnrnpu	1.2838	0.0123707
Growth Hormone 2	gh2	1.28333	0.0324571
ATPase Na+/K+ Transporting Subunit Alpha 1	atp1a1	1.27076	0.0221072
Catenin Beta 1	ctnnb1	1.25451	0.0456308
DEAD-Box Helicase 5	ddx5	1.22602	0.0165865
RWD Domain Containing 1	rwdd1	1.17268	0.0370578
Retinoic Acid Receptor Alpha	rara	1.16425	0.00336044
cellular response to steroid hormone stimulus (GO:0071383)
UP-regulated genes					DOWN-regulated genes
Gene name	Gene acronym	FC	P value		Gene name	Gene acronym	FC	P value
NEDD4 E3 Ubiquitin Protein Ligase	nedd4	1.49097	0.016602		Retinoid X Receptor Beta	rxrb	-1.172	0.0303824
Mediator Complex Subunit 14	med14	1.48598	0.0472055		Apoptosis Inducing Factor Mitochondria Associated 1	aifm1	-1.28761	0.00953412
Heterogeneous Nuclear Ribonucleoprotein U	hnrnpu	1.2838	0.0123707
ATPase Na+/K+ Transporting Subunit Alpha 1	atp1a1	1.27076	0.0221072
Catenin Beta 1	ctnnb1	1.25451	0.0456308
DEAD-Box Helicase 5	ddx5	1.22602	0.0165865
RWD Domain Containing 1	rwdd1	1.17268	0.0370578
Retinoic Acid Receptor Alpha	rara	1.16425	0.00336044
response to nitrogen compound (GO:1901698)
UP-regulated genes					DOWN-regulated genes
Gene name	Gene acronym	FC	P value		Gene name	Gene acronym	FC	P value
Carbonic Anhydrase 2	ca2	2.08936	0.0460219		Actin Beta	actb	-1.09495	0.00745295
Carbamoyl-Phosphate Synthetase 2, Aspartate Transcarbamylase, And Dihydroorotase	cad	1.66562	0.00168042		DnaJ Heat Shock Protein Family (Hsp40) Member B12	dnajb12	-1.1257	0.0232012
Homer Scaffold Protein 2	homer2	1.57361	0.0496329		Interleukin 1 Beta	il1b	-1.16737	0.0249275
Adenosine Deaminase	ada	1.51748	0.0247786		G Protein Subunit Alpha 15	gna15	-1.18621	0.0260997
RAB10, Member RAS Oncogene Family	rab10	1.45637	0.0297925		Actin Beta	actb	-1.20113	0.0114611
Fas Associated Via Death Domain	fadd	1.41741	0.0241273		Tyrosine 3-Monooxygenase/Tryptophan 5-Monooxygenase Activation Protein Gamma	ywhag	-1.20931	0.0473768
Proteasome 26S Subunit, ATPase 3	psmc3	1.41284	0.040259		Glutamic-Oxaloacetic Transaminase 2	got2	-1.25442	0.00805865
UBX Domain Protein 4	ubxn4	1.39282	0.00958614		Apoptosis Inducing Factor Mitochondria Associated 1	aifm1	-1.28761	0.00953412
Telomerase Reverse Transcriptase	tert	1.35391	0.00947253		Collagen Type I Alpha 2 Chain	col1a2	-1.30382	0.00768824
DEAH-Box Helicase 15	dhx15	1.3402	0.00250249		NFKB Inhibitor Alpha	nfkbia	-1.32668	0.0473511
Cellular Communication Network Factor 1	ccna2	1.31139	0.00564914
DEAH-Box Helicase 36	dhx36	1.29654	0.00211478
Growth Hormone 2	gh2	1.28333	0.0324571
CD9 Molecule	cd9	1.28261	0.0329575
CD81 Molecule	cd81	1.27886	0.0176388
O-Linked N-Acetylglucosamine (GlcNAc) Transferase	ogt	1.27086	0.00852769
Rap Guanine Nucleotide Exchange Factor 3	rapgef3	1.2592	0.000516984
Catenin Beta 1	ctnnb1	1.25451	0.0456308
response to organonitrogen compound (GO:0010243)
UP-regulated genes					DOWN-regulated genes
Gene name	Gene acronym	FC	P value		Gene name	Gene acronym	FC	P value
Carbonic Anhydrase 2	ca2	2.08936	0.0460219		Actin Beta	actb	-1.09495	0.00745295
Carbamoyl-Phosphate Synthetase 2, Aspartate Transcarbamylase, And Dihydroorotase	cad	1.66562	0.00168042		DnaJ Heat Shock Protein Family (Hsp40) Member B12	dnajb12	-1.1257	0.0232012
Homer Scaffold Protein 2	homer2	1.57361	0.0496329		Interleukin 1 Beta	il1b	-1.16737	0.0249275
Adenosine Deaminase	ada	1.51748	0.0247786		Actin Beta	actb	-1.20113	0.0114611
RAB10, Member RAS Oncogene Family	rab10	1.45637	0.0297925		Tyrosine 3-Monooxygenase/Tryptophan 5-Monooxygenase Activation Protein Gamma	ywhag	-1.20931	0.0473768
Fas Associated Via Death Domain	fadd	1.41741	0.0241273		Glutamic-Oxaloacetic Transaminase 2	got2	-1.25442	0.00805865
Proteasome 26S Subunit, ATPase 3	psmc3	1.41284	0.040259		Apoptosis Inducing Factor Mitochondria Associated 1	aifm1	-1.28761	0.00953412
UBX Domain Protein 4	ubxn4	1.39282	0.00958614		Collagen Type I Alpha 2 Chain	col1a2	-1.30382	0.00768824
DEAH-Box Helicase 15	dhx15	1.3402	0.00250249		NFKB Inhibitor Alpha	nfkbia	-1.32668	0.0473511
Cellular Communication Network Factor 1	ccna2	1.31139	0.00564914
Growth Hormone 2	gh2	1.28333	0.0324571
CD9 Molecule	cd9	1.28261	0.0329575
CD81 Molecule	cd81	1.27886	0.0176388
O-Linked N-Acetylglucosamine (GlcNAc) Transferase	ogt	1.27086	0.00852769
Rap Guanine Nucleotide Exchange Factor 3	rapgef3	1.2592	0.000516984
Catenin Beta 1	ctnnb1	1.25451	0.0456308
response to alkaloid (GO:0043279)
UP-regulated genes					DOWN-regulated genes
Gene name	Gene acronym	FC	P value		Gene name	Gene acronym	FC	P value
Carbamoyl-Phosphate Synthetase 2, Aspartate Transcarbamylase, And Dihydroorotase	cad	1.66562	0.00168042		Glutamic-Oxaloacetic Transaminase 2	got2	-1.25442	0.00805865
Homer Scaffold Protein 2	homer2	1.57361	0.0496329
Adenosine Deaminase	ada	1.51748	0.0247786
Fas Associated Via Death Domain	fadd	1.41741	0.0241273
DEAH-Box Helicase 15	dhx15	1.3402	0.00250249
Cellular Communication Network Factor 1	ccna2	1.31139	0.00564914

## Sheet: Supp. Table 7
Supplementary Table 7– Differentially expressed genes (DEGs) classified according their Gene Ontology (GO) terms related to response to symbiosis, obtained from the microarray-based functional enrichment analysis of the mid-anterior intestine of juvenile gilthead seabream fed the garlic, carvacrol and thymol essential oils (EOs) supplemented diet. Table lists the fold-change values (FC) and respe…
SYMBIOSIS
symbiont process (GO:0044403)
UP-regulated genes					DOWN-regulated genes
Gene name	Gene acronym	FC	P value		Gene name	Gene acronym	FC	P value
RAB5A, Member RAS Oncogene Family	rab5a	1.66763	0.0231062		Vacuolar Protein Sorting 4 Homolog B	vps4b	-1.05787	0.00158312
Nucleoporin 210	nup210	1.65487	0.031901		TANK Binding Kinase 1	tbk1	-1.08704	0.0262571
Eukaryotic Translation Initiation Factor 4E	eif4e	1.54291	0.00160139		H2A.X Variant Histone	h2afx	-1.19545	0.0498452
NEDD4 E3 Ubiquitin Protein Ligase	nedd4	1.49097	0.016602		Chromobox 5	cbx5	-1.3152	0.0376394
RNA Guanylyltransferase And 5'-Phosphatase	rngtt	1.46721	0.0451001		NFKB Inhibitor Alpha	nfkbia	-1.32668	0.0473511
Dynein Cytoplasmic 1 Intermediate Chain 2	dync1i2	1.43045	0.0131318		Cathepsin B	ctsb	-1.3402	0.0311734
Fas Associated Via Death Domain	fadd	1.41741	0.0241273		Voltage Dependent Anion Channel 1	vdac1	-1.39981	0.0311177
Proteasome 26S Subunit, ATPase 3	psmc3	1.41284	0.040259		Proteasome 20S Subunit Beta 6	psmb6	-1.4945	0.0477605
Poly(A) Binding Protein Nuclear 1	pabpn1	1.36844	0.00846406
Adaptor Related Protein Complex 1 Subunit Mu 1	ap1m1	1.36629	0.0163808
Cellular Communication Network Factor 1	ccna2	1.31139	0.00564914
Proteasome 20S Subunit Alpha 4	psma4	1.28878	0.0267029
CD81 Molecule	cd81	1.27886	0.0176388
Catenin Beta 1	ctnnb1	1.25451	0.0456308
RAB1A, Member RAS Oncogene Family	rab1a	1.23795	0.0254529
VAMP Associated Protein B And C	vapb	1.21986	0.0469146
Complement Factor H	cfh	1.21896	0.0486165
HIV-1 Tat Specific Factor 1	htatsf1	1.19861	0.00402924
interspecies interaction between organisms (GO:0044419)
UP-regulated genes					DOWN-regulated genes
Gene name	Gene acronym	FC	P value		Gene name	Gene acronym	FC	P value
RAB5A, Member RAS Oncogene Family	rab5a	1.66763	0.0231062		Vacuolar Protein Sorting 4 Homolog B	vps4b	-1.05787	0.00158312
Nucleoporin 210	nup210	1.65487	0.031901		TANK Binding Kinase 1	tbk1	-1.08704	0.0262571
Eukaryotic Translation Initiation Factor 4E	eif4e	1.54291	0.00160139		H2A.X Variant Histone	h2afx	-1.19545	0.0498452
NEDD4 E3 Ubiquitin Protein Ligase	nedd4	1.49097	0.016602		Secretory Leukocyte Peptidase Inhibitor	slpi	-1.26485	0.0100528
RNA Guanylyltransferase And 5'-Phosphatase	rngtt	1.46721	0.0451001		Chromobox 5	cbx5	-1.3152	0.0376394
Dynein Cytoplasmic 1 Intermediate Chain 2	dync1i2	1.43045	0.0131318		NFKB Inhibitor Alpha	nfkbia	-1.32668	0.0473511
Fas Associated Via Death Domain	fadd	1.41741	0.0241273		Cathepsin B	ctsb	-1.3402	0.0311734
Proteasome 26S Subunit, ATPase 3	psmc3	1.41284	0.040259		Voltage Dependent Anion Channel 1	vdac1	-1.39981	0.0311177
Poly(A) Binding Protein Nuclear 1	pabpn1	1.36844	0.00846406		Proteasome 20S Subunit Beta 6	psmb6	-1.4945	0.0477605
Adaptor Related Protein Complex 1 Subunit Mu 1	ap1m1	1.36629	0.0163808
Cellular Communication Network Factor 1	ccna2	1.31139	0.00564914
Proteasome 20S Subunit Alpha 4	psma4	1.28878	0.0267029
CD81 Molecule	cd81	1.27886	0.0176388
Catenin Beta 1	ctnnb1	1.25451	0.0456308
RAB1A, Member RAS Oncogene Family	rab1a	1.23795	0.0254529
VAMP Associated Protein B And C	vapb	1.21986	0.0469146
Complement Factor H	cfh	1.21896	0.0486165
HIV-1 Tat Specific Factor 1	htatsf1	1.19861	0.00402924
multi-organism process (GO:0051704)
UP-regulated genes					DOWN-regulated genes
Gene name	Gene acronym	FC	P value		Gene name	Gene acronym	FC	P value
Serine Protease 3	prss3	1.82372	0.00182074		Vacuolar Protein Sorting 4 Homolog B	vps4b	-1.05787	0.00158312
Tribbles Pseudokinase 1	trib1	1.74024	0.010755		TANK Binding Kinase 1	tbk1	-1.08704	0.0262571
RAB5A, Member RAS Oncogene Family	rab5a	1.66763	0.0231062		Interleukin 1 Beta	il1b	-1.16737	0.0249275
Carbamoyl-Phosphate Synthetase 2, Aspartate Transcarbamylase, And Dihydroorotase	cad	1.66562	0.00168042		H2A.X Variant Histone	h2afx	-1.19545	0.0498452
Nucleoporin 210	nup210	1.65487	0.031901		Peroxiredoxin 3	prdx3	-1.22017	0.00914157
Eukaryotic Translation Initiation Factor 4E	eif4e	1.54291	0.00160139		Glutamic-Oxaloacetic Transaminase 2	got2	-1.25442	0.00805865
Phospholipase A2 Group IVB	pla2g4b	1.51337	0.0421996		Secretory Leukocyte Peptidase Inhibitor	slpi	-1.26485	0.0100528
NEDD4 E3 Ubiquitin Protein Ligase	nedd4	1.49097	0.016602		Chromobox 5	cbx5	-1.3152	0.0376394
Diaphanous Related Formin 2	diaph2	1.48126	0.025989		NFKB Inhibitor Alpha	nfkbia	-1.32668	0.0473511
RNA Guanylyltransferase And 5'-Phosphatase	rngtt	1.46721	0.0451001		TATA Element Modulatory Factor 1	tmf1	-1.34014	0.0159175
CREB/ATF BZIP Transcription Factor	crebzf	1.44968	0.0280595		Cathepsin B	ctsb	-1.3402	0.0311734
Dynein Cytoplasmic 1 Intermediate Chain 2	dync1i2	1.43045	0.0131318		Voltage Dependent Anion Channel 1	vdac1	-1.39981	0.0311177
Fas Associated Via Death Domain	fadd	1.41741	0.0241273		Proteasome 20S Subunit Beta 6	psmb6	-1.4945	0.0477605
Proteasome 26S Subunit, ATPase 3	psmc3	1.41284	0.040259
Poly(A) Binding Protein Nuclear 1	pabpn1	1.36844	0.00846406
Adaptor Related Protein Complex 1 Subunit Mu 1	ap1m1	1.36629	0.0163808
Cellular Communication Network Factor 1	ccna2	1.31139	0.00564914
DEAH-Box Helicase 36	dhx36	1.29654	0.00211478
Proteasome 20S Subunit Alpha 4	psma4	1.28878	0.0267029
CD9 Molecule	cd9	1.28261	0.0329575
CD81 Molecule	cd81	1.27886	0.0176388
Bystin Like	bysl	1.26773	0.00641448
Catenin Beta 1	ctnnb1	1.25451	0.0456308
RAB1A, Member RAS Oncogene Family	rab1a	1.23795	0.0254529
VAMP Associated Protein B And C	vapb	1.21986	0.0469146
Complement Factor H	cfh	1.21896	0.0486165
Pre-MRNA Processing Factor 8	prpf8	1.21372	0.00463726
Tetraspanin 8	tspan8	1.20726	0.0328195
RuvB Like AAA ATPase 1	ruvbl1	1.20583	0.00855272
HIV-1 Tat Specific Factor 1	htatsf1	1.19861	0.00402924
Nicotinamide Phosphoribosyltransferase	nampt	1.18407	0.0395249
Perforin 1	prf1	1.1809	0.0340021
Retinoic Acid Receptor Alpha	rara	1.16425	0.00336044

## Sheet: Supp. Table 8
Supplementary Table 8– Differentially expressed genes (DEGs) classified according their Gene Ontology (GO) terms related to gene expression and RNA processing, obtained from the microarray-based functional enrichment analysis of the mid-anterior intestine of juvenile gilthead seabream fed the garlic, carvacrol and thymol essential oils (EOs) supplemented diet. Table lists the fold-change values (…
GENE EXPRESSION & RNA PROCESSING
Gene expression (GO:0010467)
UP-regulated genes					DOWN-regulated genes
Gene name	Gene acronym	FC	P value		Gene name	Gene acronym	FC	P value
Serine Protease 3	prss3	1.82372	0.00182074		Cut Like Homeobox 1	cux1	-1.07092	0.0127073
Nucleoporin 210	nup210	1.65487	0.031901		Histone Deacetylase 10	hdac10	-1.107	0.0297491
PAX3 And PAX7 Binding Protein 1	paxbp1	1.65046	0.0259796		Zinc Finger Protein 133	znf133	-1.12735	0.00642391
Eukaryotic Translation Initiation Factor 4E	eif4e	1.54291	0.00160139		Helicase, Lymphoid Specific	hells	-1.16494	0.0407286
Mediator Complex Subunit 14	med14	1.48598	0.0472055		Zinc Finger Protein 551	znf551	-1.16758	0.00143626
N-Alpha-Acetyltransferase 50, NatE Catalytic Subunit	naa50	1.47121	0.0480612		Retinoid X Receptor Beta	rxrb	-1.172	0.0303824
RNA Guanylyltransferase And 5'-Phosphatase	rngtt	1.46721	0.0451001		Eukaryotic Translation Elongation Factor 1 Delta	eef1d	-1.17367	0.0455828
Lysyl Oxidase Like 2	loxl2	1.45548	0.00971946		Tetraspanin 14	tspan14	-1.2104	0.020118
Mitochondrial Ribosomal Protein S33	mrps33	1.45079	0.0325757		Hypoxia Inducible Factor 1 Subunit Alpha	hif1a	-1.25874	0.00152197
CREB/ATF BZIP Transcription Factor	crebzf	1.44968	0.0280595		TATA Element Modulatory Factor 1	tmf1	-1.34014	0.0159175
ADP Ribosylation Factor Like GTPase 6 Interacting Protein 4	arl6ip4	1.44408	0.00632472
Fas Associated Via Death Domain	fadd	1.41741	0.0241273
Peptide Deformylase, Mitochondrial	pdf	1.41396	0.0104923
CDK5 Regulatory Subunit Associated Protein 1	cdk5rap1	1.39623	0.0169682
NIN1 (RPN12) Binding Protein 1 Homolog	nob1	1.39032	0.00405496
Zinc Finger Protein 572	znf572	1.38919	0.0193058
Pseudouridine Synthase 7	pus7	1.37586	0.0370889
Poly(A) Binding Protein Nuclear 1	pabpn1	1.36844	0.00846406
General Transcription Factor IIH Subunit 4	gtf2h4	1.36702	0.0178862
Telomerase Reverse Transcriptase	tert	1.35391	0.00947253
G1 To S Phase Transition 2	gspt2	1.34803	0.00370957
Histidyl-TRNA Synthetase 1	hars	1.34617	0.0147275
DEAH-Box Helicase 15	dhx15	1.3402	0.00250249
Histidine Triad Nucleotide Binding Protein 1	hint1	1.3321	0.0147456
TRNA Nucleotidyl Transferase 1	trnt1	1.33115	0.0252667
Pentatricopeptide Repeat Domain 3	ptcd3	1.32785	0.0458486
Queuine TRNA-Ribosyltransferase Catalytic Subunit 1	qtrt1	1.32438	0.026442
Leucine Rich Pentatricopeptide Repeat Containing	lrpprc	1.32315	0.0371482
Zinc Finger E-Box Binding Homeobox 2	zeb2	1.3148	0.00313763
Mediator Complex Subunit 18	med18	1.30917	0.0113443
DEAH-Box Helicase 36	dhx36	1.29654	0.00211478
Mitochondrial Ribosomal Protein L43	mrpl43	1.296	0.0103651
Heterogeneous Nuclear Ribonucleoprotein U	hnrnpu	1.2838	0.0123707
DEAD-Box Helicase 19B	ddx19b	1.27288	0.0331491
Eukaryotic Translation Initiation Factor 4E Family Member 2	eif4e2	1.27235	0.0117169
O-Linked N-Acetylglucosamine (GlcNAc) Transferase	ogt	1.27086	0.00852769
Symplekin	sympk	1.26959	0.0149817
Bystin Like	bysl	1.26773	0.00641448
Threonyl-TRNA Synthetase 1	tars	1.26266	0.00671452
Sodium Channel Modifier 1	scnm1	1.26076	0.00226022
Zinc Finger Protein 74	znf74	1.25556	0.0381879
Catenin Beta 1	ctnnb1	1.25451	0.0456308
Mitochondrial TRNA Translation Optimization 1	mto1	1.24833	0.00187389
Serine And Arginine Rich Splicing Factor 7	srsf7	1.24686	0.0162755
Exosome Component 9	exosc9	1.24067	0.00312616
DEAD-Box Helicase 5	ddx5	1.22602	0.0165865
Pre-MRNA Processing Factor 8	prpf8	1.21372	0.00463726
Zinc Finger CCCH-Type Containing 11A	zc3h11a	1.20703	0.0227947
RuvB Like AAA ATPase 1	ruvbl1	1.20583	0.00855272
Zinc Finger Protein 214	znf214	1.20052	0.00835567
HIV-1 Tat Specific Factor 1	htatsf1	1.19861	0.00402924
N(Alpha)-Acetyltransferase 50, NatE Catalytic Subunit	naa50	1.1944	0.0243315
Small Nuclear Ribonucleoprotein U5 Subunit 200	snrnp200	1.19166	0.00824779
RWD Domain Containing 1	rwdd1	1.17268	0.0370578
Retinoic Acid Receptor Alpha	rara	1.16425	0.00336044
Spliceosome Associated Factor 1, Recruiter Of U4/U6.U5 Tri-SnRNP	sart1	1.15453	0.00499907
Elongator Acetyltransferase Complex Subunit 6	elp6	1.15448	0.0327216
Churchill Domain Containing 1	churc1	1.11344	0.0325749
Ubiquitin Specific Peptidase 4	usp4	1.10302	0.00687409
TRNA Methyltransferase 2 Homolog A	trmt2a	1.10101	0.00952711
Double PHD Fingers 2	dpf2	1.09989	0.0492185
RNA processing (GO:0006396)
UP-regulated genes					DOWN-regulated genes
Gene name	Gene acronym	FC	P value		Gene name	Gene acronym	FC	P value
RNA Guanylyltransferase And 5'-Phosphatase	rngtt	1.46721	0.0451001
ADP Ribosylation Factor Like GTPase 6 Interacting Protein 4	arl6ip4	1.44408	0.00632472
CDK5 Regulatory Subunit Associated Protein 1	cdk5rap1	1.39623	0.0169682
NIN1 (RPN12) Binding Protein 1 Homolog	nob1	1.39032	0.00405496
Pseudouridine Synthase 7	pus7	1.37586	0.0370889
Poly(A) Binding Protein Nuclear 1	pabpn1	1.36844	0.00846406
General Transcription Factor IIH Subunit 4	gtf2h4	1.36702	0.0178862
Telomerase Reverse Transcriptase	tert	1.35391	0.00947253
DEAH-Box Helicase 15	dhx15	1.3402	0.00250249
TRNA Nucleotidyl Transferase 1	trnt1	1.33115	0.0252667
Queuine TRNA-Ribosyltransferase Catalytic Subunit 1	qtrt1	1.32438	0.026442
DEAH-Box Helicase 36	dhx36	1.29654	0.00211478
Heterogeneous Nuclear Ribonucleoprotein U	hnrnpu	1.2838	0.0123707
DEAD-Box Helicase 19B	ddx19b	1.27288	0.0331491
Symplekin	sympk	1.26959	0.0149817
Bystin Like	bysl	1.26773	0.00641448
Sodium Channel Modifier 1	scnm1	1.26076	0.00226022
Mitochondrial TRNA Translation Optimization 1	mto1	1.24833	0.00187389
Serine And Arginine Rich Splicing Factor 7	srsf7	1.24686	0.0162755
Exosome Component 9	exosc9	1.24067	0.00312616
DEAD-Box Helicase 5	ddx5	1.22602	0.0165865
Pre-MRNA Processing Factor 8	prpf8	1.21372	0.00463726
Zinc Finger CCCH-Type Containing 11A	zc3h11a	1.20703	0.0227947
HIV-1 Tat Specific Factor 1	htatsf1	1.19861	0.00402924
Small Nuclear Ribonucleoprotein U5 Subunit 200	snrnp200	1.19166	0.00824779
Spliceosome Associated Factor 1, Recruiter Of U4/U6.U5 Tri-SnRNP	sart1	1.15453	0.00499907
Elongator Acetyltransferase Complex Subunit 6	elp6	1.15448	0.0327216
Ubiquitin Specific Peptidase 4	usp4	1.10302	0.00687409
TRNA Methyltransferase 2 Homolog A	trmt2a	1.10101	0.00952711
mRNA processing (GO:0006397)
UP-regulated genes					DOWN-regulated genes
Gene name	Gene acronym	FC	P value		Gene name	Gene acronym	FC	P value
RNA Guanylyltransferase And 5'-Phosphatase	rngtt	1.46721	0.0451001
ADP Ribosylation Factor Like GTPase 6 Interacting Protein 4	arl6ip4	1.44408	0.00632472
Poly(A) Binding Protein Nuclear 1	pabpn1	1.36844	0.00846406
General Transcription Factor IIH Subunit 4	gtf2h4	1.36702	0.0178862
DEAH-Box Helicase 15	dhx15	1.3402	0.00250249
Heterogeneous Nuclear Ribonucleoprotein U	hnrnpu	1.2838	0.0123707
Symplekin	sympk	1.26959	0.0149817
Sodium Channel Modifier 1	scnm1	1.26076	0.00226022
Serine And Arginine Rich Splicing Factor 7	srsf7	1.24686	0.0162755
DEAD-Box Helicase 5	ddx5	1.22602	0.0165865
Pre-MRNA Processing Factor 8	prpf8	1.21372	0.00463726
Zinc Finger CCCH-Type Containing 11A	zc3h11a	1.20703	0.0227947
HIV-1 Tat Specific Factor 1	htatsf1	1.19861	0.00402924
Small Nuclear Ribonucleoprotein U5 Subunit 200	snrnp200	1.19166	0.00824779
Spliceosome Associated Factor 1, Recruiter Of U4/U6.U5 Tri-SnRNP	sart1	1.15453	0.00499907
Ubiquitin Specific Peptidase 4	usp4	1.10302	0.00687409
mRNA metabolic process (GO:0016071)
UP-regulated genes					DOWN-regulated genes
Gene name	Gene acronym	FC	P value		Gene name	Gene acronym	FC	P value
RNA Guanylyltransferase And 5'-Phosphatase	rngtt	1.46721	0.0451001		Eukaryotic Translation Elongation Factor 1 Delta	eef1d	-1.17367	0.0455828
ADP Ribosylation Factor Like GTPase 6 Interacting Protein 4	arl6ip4	1.44408	0.00632472		Hypoxia Inducible Factor 1 Subunit Alpha	hif1a	-1.25874	0.00152197
Pseudouridine Synthase 7	pus7	1.37586	0.0370889
Poly(A) Binding Protein Nuclear 1	pabpn1	1.36844	0.00846406
General Transcription Factor IIH Subunit 4	gtf2h4	1.36702	0.0178862
G1 To S Phase Transition 2	gspt2	1.34803	0.00370957
DEAH-Box Helicase 15	dhx15	1.3402	0.00250249
Heterogeneous Nuclear Ribonucleoprotein U	hnrnpu	1.2838	0.0123707
Symplekin	sympk	1.26959	0.0149817
Sodium Channel Modifier 1	scnm1	1.26076	0.00226022
Serine And Arginine Rich Splicing Factor 7	srsf7	1.24686	0.0162755
Exosome Component 9	exosc9	1.24067	0.00312616
DEAD-Box Helicase 5	ddx5	1.22602	0.0165865
Pre-MRNA Processing Factor 8	prpf8	1.21372	0.00463726
Zinc Finger CCCH-Type Containing 11A	zc3h11a	1.20703	0.0227947
HIV-1 Tat Specific Factor 1	htatsf1	1.19861	0.00402924
Small Nuclear Ribonucleoprotein U5 Subunit 200	snrnp200	1.19166	0.00824779
Spliceosome Associated Factor 1, Recruiter Of U4/U6.U5 Tri-SnRNP	sart1	1.15453	0.00499907
SMG9 Nonsense Mediated MRNA Decay Factor	smg9	1.12063	0.0315215
Ubiquitin Specific Peptidase 4	usp4	1.10302	0.00687409
mRNA export from nucleus (GO:0006406)
UP-regulated genes					DOWN-regulated genes
Gene name	Gene acronym	FC	P value		Gene name	Gene acronym	FC	P value
Nucleoporin 210	nup210	1.65487	0.031901
Eukaryotic Translation Initiation Factor 4E	eif4e	1.54291	0.00160139
Poly(A) Binding Protein Nuclear 1	pabpn1	1.36844	0.00846406
DEAD-Box Helicase 19B	ddx19b	1.27288	0.0331491
Symplekin	sympk	1.26959	0.0149817
Serine And Arginine Rich Splicing Factor 7	srsf7	1.24686	0.0162755
Zinc Finger CCCH-Type Containing 11A	zc3h11a	1.20703	0.0227947
ribonucleoprotein complex export from nucleus (GO:0071426)
UP-regulated genes					DOWN-regulated genes
Gene name	Gene acronym	FC	P value		Gene name	Gene acronym	FC	P value
Nucleoporin 210	nup210	1.65487	0.031901
Eukaryotic Translation Initiation Factor 4E	eif4e	1.54291	0.00160139
Poly(A) Binding Protein Nuclear 1	pabpn1	1.36844	0.00846406
DEAD-Box Helicase 19B	ddx19b	1.27288	0.0331491
Symplekin	sympk	1.26959	0.0149817
NOP53 Ribosome Biogenesis Factor	gltscr2	1.26324	0.0343062
Serine And Arginine Rich Splicing Factor 7	srsf7	1.24686	0.0162755
Zinc Finger CCCH-Type Containing 11A	zc3h11a	1.20703	0.0227947
RNA splicing (GO:0008380)
UP-regulated genes					DOWN-regulated genes
Gene name	Gene acronym	FC	P value		Gene name	Gene acronym	FC	P value
ADP Ribosylation Factor Like GTPase 6 Interacting Protein 4	arl6ip4	1.44408	0.00632472
Poly(A) Binding Protein Nuclear 1	pabpn1	1.36844	0.00846406
DEAH-Box Helicase 15	dhx15	1.3402	0.00250249
Heterogeneous Nuclear Ribonucleoprotein U	hnrnpu	1.2838	0.0123707
DEAD-Box Helicase 19B	ddx19b	1.27288	0.0331491
Symplekin	sympk	1.26959	0.0149817
Sodium Channel Modifier 1	scnm1	1.26076	0.00226022
Serine And Arginine Rich Splicing Factor 7	srsf7	1.24686	0.0162755
DEAD-Box Helicase 5	ddx5	1.22602	0.0165865
Pre-MRNA Processing Factor 8	prpf8	1.21372	0.00463726
HIV-1 Tat Specific Factor 1	htatsf1	1.19861	0.00402924
Small Nuclear Ribonucleoprotein U5 Subunit 200	snrnp200	1.19166	0.00824779
Spliceosome Associated Factor 1, Recruiter Of U4/U6.U5 Tri-SnRNP	sart1	1.15453	0.00499907
Ubiquitin Specific Peptidase 4	usp4	1.10302	0.00687409

## Sheet: Supp. Fig. 1
Supplementary Figure 1 – Total sequences used for PICRUSt bioinformatic analyses.

[truncated: 8 more sheets: Supp. Fig. 2, Supp. Fig. 3, Supp. Fig. 4, Supp. Fig. 5, Supp. Fig. 6, Supp. Fig. 7, Supp. Fig. 8, Supp. Fig. 9]
